# Supplementary material for: Association between leisure-time activities and school failure in adolescents: The 1993 Birth Cohort
Source: PLoS One. 2018 Nov 7;13(11):e0205793. doi: 10.1371/journal.pone.0205793 (PMC6221260; doi:10.1371/journal.pone.0205793)
Supplement: S1 Data — (XLS) [file pone.0205793.s002.xls]

## Sheet: Sheet1
sexonovo	arenfam	ha033	sebdtot	jcorpel5	aescmae	revistasdic	ficanamoradic	amigosdic	conversapaisdic	reprov11a15final	cb	cr
feminino	3.2	não	13	branco	6	0	1	1	1	0	1	2
feminino	4	não	16	branco	1	1	0	1	1	0	2	1
feminino	2.9	não	18	branco	3	1	0	1	1	0	2	1
masculino	8.3	não	13	branco	9	1	1	1	1	0	2	2
feminino	2.5	não	2	preto	6	1	0	1	1	0	2	1
feminino	2	não	20	branco	10	1	0	1	1	0	2	1
feminino	2	não	5	branco	4	1	0	0	1	0	2	0
masculino	1	não	10	branco	9	1	1	1	1	0	2	2
masculino	3.2	não	22	pardo	10	0	0	1	1	0	1	1
feminino	3	não	13	branco	10	1	0	0	1	0	2	0
feminino	1.5	não	10	branco	8	0	0	1	1	0	1	1
feminino	3.5	não	9	branco	5	1	0	0	1	0	2	0
masculino	1	sim	15	preto	5	0	1	1	1	0	1	2
feminino	4.3	não	8	branco	12	1	0	0	1	0	2	0
masculino	43.1	não	9	branco	15	1	0	1	1	0	2	1
masculino	2	não	16	branco	5	1	0	1	1	0	2	1
masculino	1	não	21	branco	4	0	0	1	1	0	1	1
masculino	25	não	21	pardo	13	1	0	0	1	0	2	0
feminino	4	não	17	preto	2	1	0	0	1	0	2	0
masculino	18.1	não	10	branco	15	1	1	1	1	0	2	2
feminino	3.5	não	12	pardo	8	0	0	1	1	0	1	1
feminino	0.7	não	10	branco	2	0	0	0	1	0	1	0
masculino	5	não	10	branco	11	1	0	1	1	0	2	1
feminino	2.5	não	13	pardo	4	1	0	0	1	0	2	0
masculino	3	não	19	pardo	6	1	0	1	1	0	2	1
masculino	6.1	não	11	branco	11	1	1	1	1	0	2	2
feminino	3.3	não	8	branco	6	1	0	0	1	0	2	0
feminino	20	não	10	branco	6	1	0	0	1	0	2	0
feminino	1.5	não	19	pardo	8	1	0	0	1	0	2	0
feminino	1.4	não	6	branco	11	1	0	1	1	0	2	1
masculino	13.1	não	9	branco	13	1	0	1	1	0	2	1
masculino	4.6	não	23	branco	8	1	0	1	1	0	2	1
feminino	6	não	2	branco	5	1	0	1	1	0	2	1
feminino	1.5	não	18	branco	8	1	0	0	0	0	1	0
feminino		não	13	branco	15	1	0	1	1	0	2	1
feminino	1.5	não	14	pardo	0	1	0	0	1	0	2	0
masculino	11.5	não	18	branco	11	1	0	0	1	0	2	0
feminino	4	não	14	preto	6	1	0	1	1	0	2	1
feminino	5.9	não	15	branco	8	1	0	1	1	0	2	1
masculino	3	não	4	branco	11	1	0	1	1	0	2	1
masculino	3	não	3	branco	9	1	0	1	1	0	2	1
feminino	1	não	9	branco	3	0	0	1	1	0	1	1
feminino	3.8	não	7	branco	8	1	0	1	1	0	2	1
feminino	8.5	não	18	branco	9	1	0	1	1	0	2	1
feminino	0.5	não	15	indígena	2	1	0	0	1	0	2	0
feminino	3	não	10	branco	10	1	0	1	1	0	2	1
feminino	3.2	não	16	branco	11	1	0	1	1	0	2	1
feminino	2.7	não	19	branco	5	0	0	1	1	0	1	1
feminino	5.4	não	3	branco	8	1	0	0	1	0	2	0
masculino		não	9	branco	4	1	0	1	1	0	2	1
feminino	1	não	10	amarelo	4	1	0	0	1	0	2	0
feminino	1.5	não	17	branco	5	1	0	1	1	0	2	1
feminino	5	não	8	branco	8	1	0	1	1	0	2	1
feminino	8.5	não	6	preto	5	0	0	0	0	0	0	0
masculino	2.5	não	18	branco	4	1	1	0	1	0	2	1
feminino	7.6	não	10	branco	11	1	0	1	1	0	2	1
masculino	2	não	7	pardo	5	1	0	1	1	0	2	1
feminino	3	não	14	branco	5	1	0	1	1	0	2	1
masculino	9	não	5	branco	9	1	0	1	1	0	2	1
feminino	6	não	5	branco	7	1	0	1	1	0	2	1
feminino	3	não	16	preto	4	0	0	1	1	0	1	1
feminino	5	não	12	branco	14	1	0	1	1	0	2	1
feminino	2.5	não	14	preto	7	0	0	1	1	0	1	1
masculino	1	não		branco	5	0	0	0	1	0	1	0
masculino	3	não	8	branco	5	1	0	1	1	0	2	1
masculino	1	não	9	branco	9	1	0	0	1	0	2	0
feminino	1.4	não	19	branco	8	1	0	1	1	0	2	1
masculino	1	não	11	pardo	3	0	0	0	1	0	1	0
masculino	2.5	não	2	branco	4	0	0	1	1	0	1	1
feminino	4	não	2	branco	8	1	0	1	1	0	2	1
masculino	5.5	não	10	branco	11	1	0	1	1	0	2	1
feminino	1.5	não	7	preto	5	1	0	1	1	0	2	1
masculino	5.5	não	1	branco	5	1	0	1	1	0	2	1
masculino	4	não		branco	6	0	0	0	1	0	1	0
feminino	16.9	não	1	branco	15	1	0	1	1	0	2	1
feminino	1	não	19	branco	5	1	0	1	1	0	2	1
masculino	1.5	não	14	branco	5	1	0	0	1	0	2	0
feminino	4.4	não	3	branco	11	1	0	1	1	0	2	1
feminino	50	não	12	branco	15	1	1	0	1	0	2	1
masculino	15	não	3	branco	16	1	0	1	1	0	2	1
feminino	3	não	11	branco	5	0	0	1	1	0	1	1
feminino	1.5	não	14	branco	5	1	0	1	1	0	2	1
feminino	1	não	23	branco	5	1	0	1	1	0	2	1
feminino	12.9	não	9	branco	15	1	0	1	1	0	2	1
feminino	3	não	6	branco	5	1	0	0	1	0	2	0
feminino	15.6	não	11	branco	14	1	0	1	1	0	2	1
feminino	1.5	não	9	branco	11	1	0	1	1	0	2	1
masculino	3.5	não	5	pardo	9	1	1	1	1	0	2	2
feminino	6	não	12	branco	8	1	0	1	1	0	2	1
masculino	1.9	não	16	indígena	5	1	0	0	1	0	2	0
feminino	5	não	14	branco	11	1	0	1	1	0	2	1
feminino	3	não	13	branco	11	0	0	1	1	0	1	1
masculino	3	não	19	branco	10	0	1	1	1	0	1	2
feminino	7	não	16	branco	4	1	0	1	1	0	2	1
masculino	1	não	14	preto	4	1	0	0	1	0	2	0
masculino	10.7	não	17	amarelo	4	0	1	0	1	0	1	1
feminino	4	não	12	branco	8	1	0	1	1	0	2	1
masculino	3.3	não	3	preto	7	1	0	1	1	0	2	1
feminino	3	não	16	branco	5	1	0	0	1	0	2	0
masculino	6	não	23	branco	7	1	0	1	1	0	2	1
masculino	3.7	não	4	branco	8	0	1	1	1	0	1	2
feminino	2	sim	8	branco	8	1	0	1	1	0	2	1
feminino	1	não	14	preto	8	1	0	1	1	0	2	1
feminino	2	não	10	pardo	12	1	0	1	1	0	2	1
masculino	6.5	não	6	branco	5	1	0	1	1	0	2	1
feminino	4	não	9	branco	7	0	0	0	1	0	1	0
feminino	4.8	sim	14	branco	7	1	0	1	1	0	2	1
masculino	3	não	11	branco	8	0	0	0	1	0	1	0
feminino	2.5	não		pardo	7	0	0	1	1	0	1	1
masculino	1.4	não	14	branco	11	1	0	1	1	0	2	1
feminino	2	não	5	branco	5	1	0	1	1	0	2	1
masculino	15	não	10	branco	10	1	0	1	1	0	2	1
feminino	8.2	não	15	pardo	3	0	0	1	1	0	1	1
feminino	3.5	não	5	branco	8	1	0	0	1	0	2	0
masculino	3.3	não	6	branco	10	1	1	0	1	0	2	1
feminino	20	não	9	branco	14	1	0	1	1	0	2	1
feminino	5.4	não	4	preto	11	1	0	1	1	0	2	1
masculino	2.5	não	14	preto	2	1	0	1	1	0	2	1
feminino	6.7	não	2	pardo	13	1	0	1	1	0	2	1
feminino	3.5	não	10	pardo	7	1	0	0	1	0	2	0
feminino	9.4	não	4	branco	6	1	0	0	1	0	2	0
masculino	6.7	não	6	branco	9	1	0	1	1	0	2	1
masculino	4	não	15	pardo	7	1	1	1	1	0	2	2
masculino	5.3	não	4	branco	8	1	1	1	1	0	2	2
feminino		não	12	branco	11	1	0	1	1	0	2	1
masculino	2	não	8	branco	11	1	1	1	1	0	2	2
feminino	2.5	não	8	preto	16	1	0	1	1	0	2	1
masculino	1	não	14	branco	0	1	0	1	1	0	2	1
masculino	6.5	não	5	branco	7	1	1	1	1	0	2	2
masculino	1.5	não	11	branco	6	1	0	0	1	0	2	0
feminino	3.5	não	18	pardo	6	1	0	1	1	0	2	1
feminino	5	não		branco	5	1	0	1	1	0	2	1
masculino	2.5	não	0	pardo	4	1	0	1	1	0	2	1
masculino	9	não	12	pardo	5	1	0	1	1	0	2	1
feminino	2	não	19	branco	1	1	0	1	1	0	2	1
masculino	4.5	sim	13	branco	5	1	0	1	1	0	2	1
feminino	2	não	4	branco	2	0	0	0	1	0	1	0
feminino	3	não	13	branco	6	1	0	0	1	0	2	0
feminino	4	não	7	branco	9	1	0	1	1	0	2	1
feminino	4	não	9	branco	8	1	0	1	1	0	2	1
masculino	5.7	não	25	branco	8	1	0	1	1	0	2	1
feminino	2	não	18	branco	4	0	0	1	1	0	1	1
masculino	2	não	8	branco	9	1	1	1	1	0	2	2
masculino	2	não		pardo	10	1	0	0	1	0	2	0
masculino	25	não	10	branco	11	1	1	1	1	0	2	2
masculino	6.6	não	11	branco	11	1	0	1	1	0	2	1
masculino	4.4	não	18	branco	7	1	1	1	1	0	2	2
masculino	17.6	não	7	branco	15	1	0	1	1	0	2	1
feminino	23.7	não	8	branco	8	1	0	1	1	0	2	1
masculino	4.8	não		branco	8	0	0	1	1	0	1	1
feminino	1.5	não	21	pardo	1	1	0	1	1	0	2	1
masculino	1	não	10	branco	5	0	0	0	1	0	1	0
masculino	1.5	não	15	branco	8	1	1	1	1	0	2	2
masculino	2.5	não	12	branco	7	1	0	1	1	0	2	1
masculino	20	não	7	branco	16	1	1	1	1	0	2	2
feminino	1	não	12	preto	7	1	0	1	1	0	2	1
feminino	1	não	20	branco	5	1	0	0	1	0	2	0
feminino	1.5	não	2	pardo	5	1	0	1	1	0	2	1
feminino	1	não	19	branco	3	1	0	1	1	0	2	1
feminino	20	não	12	branco	11	1	0	1	1	0	2	1
masculino	3.4	não	14	branco	0	0	0	1	1	0	1	1
feminino	10.6	não		branco	8	1	0	0	1	0	2	0
masculino	9	não	12	branco	10	0	0	1	1	0	1	1
feminino	3	não	7	branco	11	1	0	1	1	0	2	1
feminino	4	não	18	preto	3	0	0	0	1	0	1	0
feminino	26.8	não	10	preto	11	1	0	1	1	0	2	1
masculino	2	não	5	branco	5	1	1	1	1	0	2	2
masculino	4.5	não	9	amarelo	8	1	1	1	1	0	2	2
masculino	4	não	3	branco	18	1	1	1	1	0	2	2
feminino	3.5	não	15	branco	13	1	0	0	1	0	2	0
feminino	4.5	não	10	preto	8	1	0	1	1	0	2	1
feminino	1	não	17	branco	4	1	0	1	1	0	2	1
feminino	6	não	9	branco	11	1	0	1	1	0	2	1
feminino	2.4	não	0	branco	8	1	0	0	1	0	2	0
feminino	1	não	12	pardo	4	1	0	0	1	0	2	0
feminino	4.3	não	6	branco	8	1	0	1	1	0	2	1
masculino	16.5	não	6	amarelo	9	1	0	1	1	0	2	1
feminino	6	não	14	branco	4	1	0	1	1	0	2	1
masculino	3	não	7	preto	8	0	0	1	1	0	1	1
feminino	9.5	não	9	branco	11	1	0	1	1	0	2	1
feminino	3	não	16	branco	11	1	0	0	1	0	2	0
masculino	4.4	não	15	branco	6	1	0	0	1	0	2	0
feminino	2.4	não	7	preto	7	1	0	1	1	0	2	1
feminino	2	não	12	pardo	4	0	0	1	1	0	1	1
feminino	10.8	não	11	branco	11	1	0	0	1	0	2	0
masculino	3.5	não	3	branco	5	0	1	1	1	0	1	2
feminino	1.5	não	10	branco	3	1	0	1	1	0	2	1
feminino	2.5	não	14	pardo	3	0	0	0	1	0	1	0
feminino	4.7	não	7	branco	8	1	0	1	1	0	2	1
masculino	1.5	não	6	preto	4	1	1	1	1	0	2	2
feminino	2.3	sim	16	branco	9	1	0	1	1	0	2	1
masculino	1	não	19	branco	7	1	1	1	1	0	2	2
feminino	5	não	13	pardo	4	0	0	0	1	0	1	0
feminino	6	não	13	branco	5	1	0	0	1	0	2	0
masculino	5.9	não	12	branco	8	1	0	1	1	0	2	1
feminino	1.5	sim	10	branco	5	1	0	1	1	0	2	1
masculino	3	não	8	branco	11	1	0	0	1	0	2	0
masculino	1	não	8	branco	4	1	0	1	1	0	2	1
feminino	3.5	não	4	branco	9	1	0	0	1	0	2	0
masculino	2	não	15	branco	9	1	0	1	1	0	2	1
masculino	2	sim	18	branco	9	1	0	1	1	0	2	1
masculino	5	não	14	branco	8	1	1	0	1	0	2	1
feminino	3	não	7	branco	5	1	0	1	1	0	2	1
feminino	2	não	5	preto	5	1	1	1	1	0	2	2
masculino	4	não	15	branco	10	1	1	1	1	0	2	2
masculino	4.5	não	5	branco	15	1	0	1	1	0	2	1
feminino	1.2	não	3	pardo	6	1	0	1	1	0	2	1
masculino	3	não	12	preto	9	1	0	1	1	0	2	1
feminino	1	não	7	branco	4	1	0	1	1	0	2	1
masculino	5.8	não	8	branco	3	1	0	1	0	0	1	1
feminino	5	não	1	branco	8	1	0	0	1	0	2	0
masculino	5.6	não	21	branco	15	1	0	1	0	0	1	1
masculino	1	não	18	branco	6	0	1	1	1	0	1	2
masculino	1	não	16	branco	4	1	0	0	1	0	2	0
feminino		não	4	branco	11	1	0	1	1	0	2	1
feminino	3	não	18	branco	11	1	0	1	1	0	2	1
masculino	3.5	não	4	branco	13	1	0	1	1	0	2	1
feminino	5	não	12	preto	3	1	0	1	1	0	2	1
feminino	1	não	9	branco	10	0	0	0	1	0	1	0
masculino	2.5	não	0	branco	5	1	0	0	1	0	2	0
feminino	3	não	14	indígena	3	1	1	1	1	0	2	2
feminino	6	não	10	branco	11	1	0	1	1	0	2	1
masculino	32.5	não	11	branco	12	1	1	1	1	0	2	2
masculino	1	sim	22	branco	3	0	0	1	1	0	1	1
masculino	1	não	9	branco	7	1	1	1	1	0	2	2
feminino	2	não	11	branco	8	1	0	0	1	0	2	0
feminino	1	não	14	branco	5	1	0	1	1	0	2	1
masculino	4.9	não	9	branco	9	1	1	1	1	0	2	2
masculino	14.4	não	9	branco	8	0	1	1	1	0	1	2
masculino	1.5	não	9	preto	1	1	1	1	1	0	2	2
masculino	1	não		branco	5	0	0	1	1	0	1	1
masculino	0.9	não	3	indígena	8	1	0	1	1	0	2	1
masculino	1	não	16	pardo	0	0	0	0	1	0	1	0
masculino	15.5	não	4	pardo	6	1	0	0	1	0	2	0
masculino	1.5	não	5	branco	8	1	1	1	1	0	2	2
feminino	3.5	não	10	branco	11	1	0	1	1	0	2	1
masculino	5.8	não	18	branco	6	0	1	1	1	0	1	2
masculino	3	não	7	branco	11	1	1	1	1	0	2	2
feminino	5	não	3	branco	16	1	0	0	1	0	2	0
masculino	2	não		branco	4	1	0	1	1	0	2	1
feminino	1	não	7	branco	8	1	0	1	1	0	2	1
feminino	1.5	não	8	branco	3	0	0	0	1	0	1	0
masculino	3	não	19	preto	3	1	0	1	1	0	2	1
feminino	2	não	16	preto	4	1	0	1	1	0	2	1
feminino	4.5	não	13	branco	7	1	0	0	1	0	2	0
masculino	1	não	3	branco	8	1	0	1	1	0	2	1
masculino	10	não	8	branco	12	1	0	1	1	0	2	1
feminino	2.5	não	16	amarelo	6	1	0	1	1	0	2	1
masculino	2	não	19	pardo	9	1	1	1	1	0	2	2
feminino	32	não	7	branco	15	1	0	1	1	0	2	1
masculino	4.5	não	7	branco	11	1	0	1	1	0	2	1
feminino	1	não	15	branco	1	1	0	1	1	0	2	1
feminino	1.5	não	17	pardo	4	1	0	0	1	0	2	0
feminino	1	não	1	branco	6	1	0	1	1	0	2	1
feminino	1	não	17	branco	3	1	0	1	1	0	2	1
feminino	9	não	3	branco	15	0	0	0	1	0	1	0
feminino	4	não	11	pardo	7	0	0	0	1	0	1	0
feminino	1.5	não	4	branco	2	1	0	0	1	0	2	0
feminino	4	não	9	amarelo	8	0	0	1	1	0	1	1
masculino	2.4	não	10	branco	7	1	0	1	1	0	2	1
feminino	4	não	5	branco	9	1	0	0	1	0	2	0
feminino	1	não	9	pardo	2	1	0	1	1	0	2	1
masculino	12	não	21	indígena	8	1	0	1	1	0	2	1
masculino	3.1	não	15	branco	6	1	1	1	1	0	2	2
feminino	3	não	18	pardo	7	1	0	0	1	0	2	0
masculino	2	não	7	branco	2	1	1	1	1	0	2	2
feminino	1	não	24	branco	5	1	0	1	1	0	2	1
feminino	10	não	2	branco	11	1	0	1	1	0	2	1
masculino	2.5	não	8	branco	8	1	1	1	1	0	2	2
feminino	4.8	não	22	branco	11	1	0	1	0	0	1	1
feminino	7.6	não	12	branco	7	1	0	1	1	0	2	1
feminino	1	não	4	branco	4	0	0	1	1	0	1	1
feminino	1.5	não	3	branco	8	1	0	1	1	0	2	1
feminino	1.5	não	9	pardo	5	1	0	0	1	0	2	0
masculino	3.8	não	10	branco	5	1	0	1	1	0	2	1
feminino	1.5	não	13	branco	4	1	0	1	1	0	2	1
masculino	2	não	8	branco	5	0	0	1	1	0	1	1
masculino	7.6	não	12	pardo	5	1	1	1	1	0	2	2
masculino	2.5	não	7	branco	5	1	0	1	1	0	2	1
masculino	1	não	4	pardo	4	1	0	1	1	0	2	1
feminino	15	não	16	branco	15	1	0	1	1	0	2	1
masculino	1	não	9	branco	4	1	0	0	1	0	2	0
masculino	4	não	8	branco	7	1	0	1	1	0	2	1
masculino	8.8	não	3	branco	8	1	0	1	1	0	2	1
feminino	1.7	não	6	branco	23	1	0	0	1	0	2	0
feminino	11.7	não	3	branco	11	1	0	1	1	0	2	1
masculino	2.4	não	11	pardo	11	1	0	1	1	0	2	1
masculino	3.2	não	10	branco	1	1	0	1	1	0	2	1
masculino	3.3	não	14	branco	11	1	0	1	1	0	2	1
feminino	30.4	não	6	branco	15	1	0	1	1	0	2	1
feminino	3	não	12	amarelo	8	1	0	1	1	0	2	1
feminino	1	não	6	indígena	6	1	0	1	1	0	2	1
masculino	6.8	não	20	branco	8	1	0	1	1	0	2	1
feminino	3.7	não	12	branco	3	1	0	1	1	0	2	1
masculino	7	não	5	branco	13	1	0	1	1	0	2	1
feminino	2	não	3	branco	10	1	0	1	1	0	2	1
feminino	1.7	não	8	branco	7	1	0	0	1	0	2	0
masculino	7.2	não	6	branco	15	1	0	1	1	0	2	1
feminino	1.5	não	16	pardo	9	1	0	1	1	0	2	1
masculino	10	não	2	branco	16	1	0	1	1	0	2	1
feminino	1	não	9	branco	6	1	0	0	1	0	2	0
feminino	4.5	não	8	preto	11	1	0	1	1	0	2	1
feminino	1	não	16	pardo	4	1	0	1	1	0	2	1
feminino	1	não	20	indígena	5	0	0	0	1	0	1	0
feminino	13	não	13	preto	6	1	0	0	1	0	2	0
masculino	3	não	6	branco	11	1	0	1	1	0	2	1
masculino	2	não	16	branco	8	1	0	1	1	0	2	1
feminino	3	não	14	branco	5	1	0	0	1	0	2	0
feminino	2	não	14	branco	3	0	0	1	1	0	1	1
masculino	40	não	4	branco	15	1	0	1	1	0	2	1
masculino	1.5	não	21	pardo	4	0	0	1	1	0	1	1
masculino	1	não	14	preto	5	0	0	1	1	0	1	1
feminino	4	não	19	branco	11	1	0	1	1	0	2	1
masculino	2.5	não	10	branco	7	1	0	1	1	0	2	1
feminino	5.5	não	6	preto	5	1	0	0	1	0	2	0
masculino	1.5	não		branco	5	1	0	0	1	0	2	0
masculino	1	não		preto	4	1	0	1	1	0	2	1
feminino	3	não	11	branco	5	1	0	1	1	0	2	1
masculino	2	não	7	pardo	8	1	0	1	1	0	2	1
feminino	1.5	não	10	branco	5	1	0	1	1	0	2	1
feminino	3	não	20	branco	3	1	0	0	1	0	2	0
feminino	3.6	não	18	preto	3	1	0	1	1	0	2	1
feminino		não	11	branco	2	0	0	1	0	0	0	1
masculino	2	não	13	branco	6	0	0	1	1	0	1	1
feminino	37.5	não	7	branco	15	1	0	1	1	0	2	1
feminino	2	não	6	branco	6	1	0	0	1	0	2	0
masculino	4	não	7	preto	4	1	0	1	1	0	2	1
feminino	3	não	10	branco		1	0	0	1	0	2	0
masculino	12.5	não	8	branco	3	1	0	1	1	0	2	1
masculino	6	não	11	branco	11	1	1	1	1	0	2	2
feminino	4.5	não	13	branco	9	1	0	0	1	0	2	0
masculino	4	não	7	branco	11	1	0	1	1	0	2	1
masculino	2	sim	16	branco	0	0	0	1	1	0	1	1
feminino		não	10	branco	8	1	0	1	1	0	2	1
masculino	3.5	não	19	preto	7	1	1	1	1	0	2	2
feminino		não	4	branco	9	1	0	1	1	0	2	1
masculino	1	não	12	branco	3	0	0	1	1	0	1	1
feminino	11.5	não	11	branco	15	1	0	1	1	0	2	1
feminino	2	não	4	branco	7	1	0	1	1	0	2	1
feminino	10	não	11	branco	15	1	0	1	1	0	2	1
masculino	1	não	6	amarelo	4	1	1	1	1	0	2	2
masculino	27.4	não	2	branco	15	1	0	0	1	0	2	0
feminino	12	não	6	preto	10	1	0	1	1	0	2	1
feminino	3	não		branco	11	1	0	1	1	0	2	1
feminino	2.5		14	branco	7	0	0	1	1	0	1	1
masculino	1.5	não	14	branco	4	0	1	1	1	0	1	2
feminino	1.8	não	7	branco	6	0	0	1	1	0	1	1
masculino	1.5	não	10	branco	5	1	0	1	1	0	2	1
masculino	13	não	12	branco	14	1	0	1	1	0	2	1
masculino	7.5	não	17	preto	9	1	1	0	0	0	1	1
feminino		não	6	branco	8	1	0	1	1	0	2	1
feminino	3	não	13	branco	8	1	0	1	1	0	2	1
masculino	4	sim	13	pardo	11	1	0	1	1	0	2	1
feminino	1.6	não	12	branco	5	1	0	1	1	0	2	1
feminino	3.5	não	16	branco	11	1	0	1	1	0	2	1
feminino	5	não	20	pardo	2	0	1	0	1	0	1	1
feminino	5.8	não	9	branco	5	1	0	0	0	0	1	0
feminino	2.5	não	8	preto	11	1	0	1	1	0	2	1
masculino	27.6	não	4	branco	9	1	0	0	1	0	2	0
feminino	26	não	21	branco	8	1	0	1	1	0	2	1
feminino	5	não	11	branco	11	1	0	0	1	0	2	0
masculino	20	não	15	branco	17	1	0	1	1	0	2	1
feminino	2	não	16	branco	0	1	0	0	1	0	2	0
feminino	4.1	não	20	preto	7	0	0	1	1	0	1	1
feminino	1	não		preto	4	1	0	1	1	0	2	1
masculino	5	não	13	pardo	3	1	0	1	1	0	2	1
feminino	5	não	2	branco	5	1	0	1	1	0	2	1
feminino	5.9	não	19	branco	14	1	0	1	1	0	2	1
masculino	7	não	4	pardo	5	1	0	1	1	0	2	1
feminino	3.6	não	20	preto	8	1	0	1	1	0	2	1
feminino	2.5	não	13	pardo	11	1	0	1	1	0	2	1
feminino	3	sim	3	branco	5	1	0	1	1	0	2	1
feminino	4	não	21	preto	4	1	0	1	1	0	2	1
feminino	3	não	8	preto	8	0	0	1	1	0	1	1
feminino	15	não	3	branco	15	1	0	1	1	0	2	1
masculino	5.5	não	11	preto	8	1	1	1	1	0	2	2
feminino	6.5	não	19	branco	3	0	0	1	1	0	1	1
feminino	12	não	10	branco	13	1	0	1	1	0	2	1
feminino	2.5	não	8	branco	8	0	0	1	1	0	1	1
masculino	10.2	não	4	branco	16	1	0	1	1	0	2	1
feminino	5	não	7	branco	6	1	0	1	1	0	2	1
feminino	10.5	não	8	preto	8	1	1	1	1	0	2	2
masculino	34	não	9	branco	11	1	0	1	1	0	2	1
feminino	2.7	não	4	branco	10	1	0	1	1	0	2	1
masculino	1	não	13	indígena	9	1	0	1	1	0	2	1
feminino		não	11	branco	15	1	0	0	1	0	2	0
feminino	4.5	não	8	branco	6	1	0	0	1	0	2	0
feminino	2.5	não	13	branco	0	1	0	1	1	0	2	1
masculino	4.5	não	14	branco	6	1	0	0	1	0	2	0
feminino	7.7	sim	3	branco	11	0	0	0	1	0	1	0
feminino	0.5	não	12	pardo	1	0	0	0	1	0	1	0
masculino	3	não	9	branco	8	0	1	1	1	0	1	2
masculino	1	não	16	branco	8	1	1	0	1	0	2	1
feminino	8.2	não	16	branco	11	1	0	1	1	0	2	1
masculino	4	não	36	branco	11	0	0	1	1	0	1	1
masculino	4.5	sim	5	branco	3	1	0	1	1	0	2	1
feminino	6	não	2	branco	12	1	0	1	1	0	2	1
feminino	5	não	10	branco	11	1	0	1	1	0	2	1
masculino	11.7	não	14	branco	13	1	0	1	1	0	2	1
feminino	23.4	não	12	branco	14	1	0	1	1	0	2	1
feminino	1.5	não	14	branco	7	1	0	1	1	0	2	1
feminino	3	não	2	branco	15	1	0	1	1	0	2	1
feminino	1.6	não	11	branco	2	1	0	0	1	0	2	0
feminino	7.5	não	8	pardo	8	1	0	1	1	0	2	1
feminino	1	não		preto	3	0	0	1	1	0	1	1
feminino	20	não	14	branco	4	1	0	1	1	0	2	1
feminino	3	não	5	branco	10	1	0	1	1	0	2	1
feminino	4	não	4	branco	8	1	0	1	1	0	2	1
feminino	8.1	não	11	branco	9	1	0	1	1	0	2	1
masculino	2	não	5	branco	9	0	0	1	1	0	1	1
masculino	1	não	17	pardo	3	0	1	1	1	0	1	2
masculino	30	não	6	branco	15	1	1	1	1	0	2	2
feminino	3.6	não	17	branco	2	1	0	1	1	0	2	1
feminino	7	não	7	branco	14	1	0	1	1	0	2	1
feminino	21	não	8	branco	15	1	0	1	1	0	2	1
feminino	4.5	não	5	branco	7	0	0	1	1	0	1	1
feminino	3.9	não	7	branco	8	0	0	1	1	0	1	1
masculino	3	sim	25	preto	6	0	0	1	0	0	0	1
feminino	2.5	não	6	preto	4	1	0	0	1	0	2	0
feminino	2.2	não	4	pardo	11	1	0	0	1	0	2	0
masculino	5.5	não	6	pardo	5	0	0	0	1	0	1	0
feminino		não	23	branco	5	0	0	1	1	0	1	1
feminino	17.5	não	19	branco	16	1	0	0	0	0	1	0
feminino	3	não	3	branco	8	1	0	0	1	0	2	0
masculino	7.5	não	6	branco	10	1	0	1	1	0	2	1
feminino	5.7	não	12	branco	5	0	0	1	1	0	1	1
feminino	2.3	sim	8	preto	8	0	0	1	1	0	1	1
feminino	1.5	não	15	branco	2	1	0	1	1	0	2	1
feminino	5	não	8	branco	6	1	0	1	1	0	2	1
masculino	21.7	não	13	branco	15	1	0	1	1	0	2	1
feminino	2.5	não	11	branco	6	1	0	1	1	0	2	1
feminino	4	não	7	branco	5	1	0	0	1	0	2	0
masculino	1	não	15	branco	11	1	0	1	1	0	2	1
masculino	20	não	6	branco	10	1	1	1	1	0	2	2
masculino	1	não	14	branco	8	1	1	0	1	0	2	1
masculino	1	não	14	branco	5	1	0	1	1	0	2	1
feminino	4	não	10	branco	7	1	0	1	1	0	2	1
masculino	6	não	5	branco	11	1	1	1	1	0	2	2
feminino	1.5	não	6	branco	6	1	0	0	1	0	2	0
masculino	2	não	11	pardo	4	1	0	1	1	0	2	1
masculino	0.5	não	14	branco	4	1	0	0	1	0	2	0
feminino	1.2	não	3	pardo	4	1	0	0	1	0	2	0
feminino	1.2	não	21	branco	5	0	0	0	1	0	1	0
masculino	2	não	2	branco	16	1	0	1	1	0	2	1
feminino	2.5	não	10	pardo	11	1	0	1	1	0	2	1
masculino	2	não	7	branco	10	1	0	1	1	0	2	1
masculino	7	não	11	branco	14	0	1	1	1	0	1	2
feminino	1	não	4	pardo	4	1	0	1	1	0	2	1
masculino	2	não	22	preto	5	0	0	1	0	0	0	1
feminino	5	não	1	preto	1	1	0	1	1	0	2	1
feminino	3	não	3	branco	10	0	0	1	1	0	1	1
masculino	2	não	11	branco	4	1	0	1	1	0	2	1
feminino	9.5	não	3	branco	4	1	0	1	1	0	2	1
feminino	4	não	6	preto	6	0	0	1	0	0	0	1
feminino	7	não	17	preto	8	1	1	1	1	0	2	2
masculino	10.5	não	4	branco	8	1	0	1	1	0	2	1
feminino	2.7	não	3	branco	8	1	0	0	1	0	2	0
feminino	3	não	24	branco	1	0	0	0	1	0	1	0
feminino	2	não	19	preto	6	1	0	0	1	0	2	0
feminino	5.4	não	4	branco	11	0	0	1	1	0	1	1
feminino	29.6	não	9	pardo	15	1	0	0	1	0	2	0
feminino	5	não	8	branco	5	1	0	0	1	0	2	0
masculino	2.5	não	11	pardo	6	1	1	1	1	0	2	2
masculino	20	não	5	branco	12	1	0	1	1	0	2	1
masculino	5.5	não	4	branco	10	0	1	1	1	0	1	2
feminino	6	não	10	branco	8	1	0	1	1	0	2	1
masculino	3.8	não	4	branco	5	1	0	1	1	0	2	1
feminino	0	não	4	branco	3	1	0	1	1	0	2	1
feminino	3	não	17	pardo	5	1	0	1	1	0	2	1
feminino	4	não	11	preto	11	1	0	0	1	0	2	0
feminino	1	não	12	pardo	2	0	0	0	1	0	1	0
masculino	8.7	não	5	branco	7	1	0	1	1	0	2	1
masculino	2	não	5	branco	15	1	0	1	1	0	2	1
masculino	4	não	11	branco	4	1	0	1	1	0	2	1
masculino	1	não	20	branco	8	1	0	1	1	0	2	1
feminino	4	não	10	pardo	6	0	0	0	0	0	0	0
feminino	5	não	2	pardo	6	1	0	0	1	0	2	0
masculino	2.4	não	4	branco	8	0	0	0	1	0	1	0
feminino	1.5	não	8	preto	5	0	1	1	1	0	1	2
feminino	9.5	não	9	preto	14	1	0	1	1	0	2	1
masculino	2	não	6	branco	6	1	1	1	1	0	2	2
feminino	14.2	não	11	branco	8	1	0	1	1	0	2	1
masculino	3	não	13	branco	11	1	0	0	1	0	2	0
masculino	3.6	não	5	branco	14	1	0	1	1	0	2	1
feminino	7	não	15	branco	10	1	0	1	1	0	2	1
feminino	3	não		branco	10	1	0	1	1	0	2	1
feminino	3.5	não	11	branco	8	1	0	1	1	0	2	1
feminino	3	não	3	branco	8	0	0	1	1	0	1	1
masculino	8	não	8	branco	8	1	0	1	1	0	2	1
masculino	1	não	18	branco	8	0	1	0	1	0	1	1
feminino	2.8	não	6	branco	11	1	0	1	1	0	2	1
masculino	1.6	não	17	branco	8	1	0	1	1	0	2	1
masculino		não	17	branco	8	0	0	0	1	0	1	0
masculino	4	não	11	branco	3	1	0	1	1	0	2	1
feminino	3.5	não	12	branco	9	1	0	1	1	0	2	1
feminino	9	não	10	preto	16	1	0	1	1	0	2	1
feminino	2.5	não	12	branco	3	1	0	0	1	0	2	0
masculino	1.3	sim	5	indígena	1	1	0	0	1	0	2	0
feminino	3.5	não	9	branco	11	1	0	1	1	0	2	1
feminino	4	não	11	branco	8	1	0	1	1	0	2	1
feminino	2	não	21	branco	8	0	0	1	1	0	1	1
masculino	1.5	não	12	branco	11	0	0	0	1	0	1	0
masculino	6	não	8	branco	11	1	0	1	1	0	2	1
masculino	3	não	15	preto	11	1	0	0	1	0	2	0
feminino	1.5	não	11	branco	6	1	0	1	1	0	2	1
feminino	5.5	não		pardo	6	1	0	0	1	0	2	0
feminino	4.6	não	8	branco	5	1	0	1	1	0	2	1
feminino	6	não	8	branco	9	1	1	1	1	0	2	2
masculino	14	não	13	branco	11	1	0	1	1	0	2	1
masculino	10	não	23	branco	9	0	0	1	1	0	1	1
masculino	2.3	não	16	branco	7	0	1	0	1	0	1	1
feminino	5	não	19	branco	4	1	0	1	0	0	1	1
feminino	86.3	não	7	branco	17	0	0	1	1	0	1	1
feminino	6.6	não	17	branco	10	1	0	0	1	0	2	0
feminino	8	não	10	branco	11	1	0	1	1	0	2	1
masculino	2.8	não	10	preto	8	1	1	1	1	0	2	2
feminino	1	não	9	branco	3	1	0	1	1	0	2	1
masculino	5	não	17	branco	5	1	0	1	1	0	2	1
feminino	7.5	não	13	pardo	0	1	0	1	1	0	2	1
masculino	2	não	8	branco	7	1	0	1	1	0	2	1
feminino	3	não	16	branco	5	0	0	1	1	0	1	1
feminino	3.5	não	8	branco	11	1	0	1	1	0	2	1
masculino	2.6	não	19	branco	10	1	0	1	1	0	2	1
feminino	3	não	2	preto	5	0	0	1	1	0	1	1
masculino	1	não	12	branco	4	1	1	1	1	0	2	2
masculino	18.7	não	18	branco	10	0	0	0	1	0	1	0
feminino	2.8	sim	23	branco	8	0	1	0	1	0	1	1
masculino	7	não	15	amarelo	6	1	0	1	1	0	2	1
masculino	3	não	8	pardo	5	1	0	0	1	0	2	0
masculino	37.4	não	10	branco	19	1	0	1	1	0	2	1
masculino	39.3	não	3	branco	15	1	1	1	1	0	2	2
masculino	1.2	não	10	branco	7	1	1	1	1	0	2	2
feminino	4.3	não		branco	13	1	0	1	1	0	2	1
feminino	7.5	não	9	branco	11	1	0	0	1	0	2	0
masculino		não	15	branco	5	0	0	1	1	0	1	1
feminino	1	não	2	preto	5	1	0	0	1	0	2	0
masculino	3	não	14	branco	8	1	0	1	1	0	2	1
feminino	8	não	2	pardo	8	0	0	1	1	0	1	1
feminino	3.6	não	24	preto	8	1	1	1	1	0	2	2
masculino	4	não	2	pardo	10	0	1	1	1	0	1	2
feminino	2	não	9	pardo	6	0	0	1	1	0	1	1
masculino	1.5	não	17	pardo	9	0	0	1	1	0	1	1
feminino	1	não	8	pardo	3	1	0	0	0	0	1	0
masculino	9	não	17	branco	10	0	1	1	1	0	1	2
masculino	2.6	não	1	branco	5	1	0	1	1	0	2	1
masculino	9	não	9	branco	5	1	0	1	1	0	2	1
feminino	3.5	não	16	pardo	2	0	0	1	1	0	1	1
feminino	10	não	8	branco	15	1	0	1	1	0	2	1
feminino	1	não	21	preto	4	0	0	0	1	0	1	0
masculino	1	não	12	branco	3	1	0	1	1	0	2	1
feminino	3.5	não	16	branco	11	1	0	1	1	0	2	1
feminino	23.1	não	1	branco	11	1	1	1	1	0	2	2
feminino	2.1	não	12	branco	1	1	1	1	1	0	2	2
masculino	3	não	18	pardo	3	1	1	1	1	0	2	2
masculino	1	não	20	branco	0	1	0	1	1	0	2	1
masculino	8	não	12	branco	10	1	0	1	1	0	2	1
feminino	60.6	não	13	branco	15	0	0	1	1	0	1	1
masculino	5	não	15	branco	8	1	0	1	1	0	2	1
masculino	1.5	não	17	branco	11	0	0	0	1	0	1	0
feminino	9.8	não	24	branco	8	0	0	0	0	0	0	0
feminino	1.2	não	13	branco	6	1	0	1	1	0	2	1
feminino	1	não	22	branco	5	1	0	1	1	0	2	1
masculino	0.9	não	8	branco	4	1	0	0	1	0	2	0
feminino	6	não	12	branco	13	1	0	0	1	0	2	0
masculino	18.1	não	11	branco	10	1	0	1	1	0	2	1
feminino	2	não	8	branco	8	1	0	1	1	0	2	1
feminino	17	não	4	branco	14	1	0	1	1	0	2	1
feminino	45.6	não	10	branco	11	1	0	0	1	0	2	0
masculino	2	não	10	branco	4	1	0	1	1	0	2	1
masculino	6	não	12	branco	11	1	0	1	1	0	2	1
feminino	9.1	não	8	branco	3	1	0	1	1	0	2	1
masculino	9.1	não	3	branco	15	1	0	1	1	0	2	1
feminino	3	não	7	pardo	8	0	0	0	1	0	1	0
feminino	14	não	7	branco	8	1	0	0	1	0	2	0
masculino	9.3	não	21	branco	6	1	0	1	1	0	2	1
masculino	5	não	13	branco	15	1	1	1	1	0	2	2
feminino	1	não	18	pardo	5	1	0	1	1	0	2	1
feminino	5	não	12	pardo	10	1	0	1	1	0	2	1
feminino	5.8	não	3	branco	15	1	0	0	1	0	2	0
feminino	2	não	6	branco	11	0	0	1	1	0	1	1
masculino	6	não	2	branco	8	1	0	1	1	0	2	1
feminino	4.5	não	13	preto	8	1	0	1	1	0	2	1
feminino	5.5	não	3	branco	6	1	0	1	1	0	2	1
masculino	2.5	não	19	preto	5	1	0	1	1	0	2	1
feminino	11.3	não	8	branco	15	1	0	1	1	0	2	1
feminino	4	não	12	branco	10	1	0	1	1	0	2	1
feminino	0.1	não	9	branco	1	1	0	1	1	0	2	1
feminino	13.8	não	9	branco	1	1	0	1	1	0	2	1
masculino	3.2	não	17	preto	15	0	1	0	1	0	1	1
masculino	1	não	11	branco	3	1	0	1	1	0	2	1
masculino	2.4	não	3	pardo	11	0	0	1	1	0	1	1
feminino	2	não	7	branco	4	1	0	1	1	0	2	1
feminino	2.5	não	10	branco	9	1	0	1	1	0	2	1
feminino	2.8	não	12	branco	5	0	0	1	1	0	1	1
masculino	3.2	não	8	branco	7	1	0	0	1	0	2	0
feminino	2.5	não	11	branco	7	1	0	1	1	0	2	1
feminino	25	não	10	branco	15	1	0	0	1	0	2	0
masculino	3	não	16	preto	7	1	0	1	1	0	2	1
feminino	4.2	não	13	branco	11	1	0	1	1	0	2	1
masculino	2	não	18	branco	7	0	0	0	1	0	1	0
feminino	2	não	10	pardo	8	1	0	1	1	0	2	1
feminino	2.4	não	11	branco	10	1	0	1	1	0	2	1
masculino	1	não	11	branco	5	1	1	1	1	0	2	2
feminino	3	não	12	branco	4	1	1	1	1	0	2	2
feminino	7.9	não	7	pardo	11	1	0	1	1	0	2	1
masculino	4	não	17	branco	6	1	0	1	1	0	2	1
masculino	11	não	13	branco	9	1	0	1	1	0	2	1
feminino	1	não	16	branco	1	0	0	1	1	0	1	1
masculino	11.2	não	9	branco	10	1	1	1	1	0	2	2
masculino	1.3	não	18	pardo	2	1	0	1	1	0	2	1
masculino	1.6	não	7	branco	10	1	0	1	1	0	2	1
feminino	22	não	1	branco	13	1	0	0	1	0	2	0
feminino	4	não	11	branco	7	1	0	1	1	0	2	1
feminino	2	não	3	branco	5	1	0	1	1	0	2	1
feminino	3.8	não	18	pardo	5	1	0	1	1	0	2	1
masculino	1.5	não	27	pardo	7	0	1	1	1	0	1	2
feminino	7	não	5	branco	7	1	0	1	1	0	2	1
masculino	2	não	22	branco	6	1	0	0	1	0	2	0
feminino	21.6	não	5	branco	5	1	0	1	1	0	2	1
masculino	3.5	não	14	preto	5	1	1	1	1	0	2	2
masculino	1.6	não	17	branco	7	1	0	0	1	0	2	0
feminino	3	não	20	preto	4	1	0	1	1	0	2	1
masculino	2	não	6	branco	11	0	0	1	1	0	1	1
feminino	2	não	14	branco	9	1	0	0	1	0	2	0
masculino	5	não	6	pardo	16	1	0	0	1	0	2	0
feminino	1	não	17	branco	5	0	0	1	1	0	1	1
feminino	1.5	não	17	branco	5	1	0	1	1	0	2	1
feminino	3	não	13	branco	11	0	0	1	1	0	1	1
feminino	6.4	não	7	branco	15	1	0	1	1	0	2	1
feminino	13.7	não	1	branco	7	0	0	1	1	0	1	1
masculino	3	não	7	branco	11	1	1	1	0	0	1	2
feminino	2.5	não	14	pardo	6	1	0	1	1	0	2	1
feminino	12	não	10	branco	11	1	0	1	1	0	2	1
masculino	4	não	5	branco	8	0	1	1	1	0	1	2
feminino	3	não	15	branco	8	1	0	0	1	0	2	0
masculino	10	não	2	branco	8	1	0	0	1	0	2	0
feminino	3	não	6	pardo	6	1	0	1	1	0	2	1
feminino	1.8	não	17	pardo	6	1	0	1	1	0	2	1
feminino	3	não	7	branco	3	1	0	1	1	0	2	1
masculino	3.2	não	1	preto	8	1	1	1	1	0	2	2
feminino	4	não	13	branco	9	1	0	1	1	0	2	1
masculino	5.4	não	7	branco	15	1	0	1	1	0	2	1
feminino	2	não	20	branco	9	1	0	1	1	0	2	1
feminino	2.8	não	20	branco	7	0	0	0	1	0	1	0
feminino	2	não	18	branco	4	1	1	0	1	0	2	1
feminino	0.7	não	7	preto	8	1	0	1	1	0	2	1
feminino	1	não	2	preto	5	0	0	1	1	0	1	1
feminino	4.1	não	11	branco	6	1	0	1	1	0	2	1
masculino	1	não		pardo	5	0	0	1	1	0	1	1
feminino	1.8	não	12	branco	3	0	0	1	1	0	1	1
masculino	3.5	não	22	pardo	8	1	0	0	1	0	2	0
feminino	4	não	4	branco	5	1	0	0	1	0	2	0
masculino	4	sim	13	branco	5	0	0	0	1	0	1	0
feminino	1	não	17	branco	3	1	0	1	1	0	2	1
feminino	4.2	não	11	branco	8	1	0	1	1	0	2	1
feminino	2	não	10	pardo	10	1	0	1	1	0	2	1
feminino	7	não	19	branco	16	1	0	1	1	0	2	1
masculino	10	não	4	branco	16	1	0	1	1	0	2	1
feminino	1	não	16	branco	11	1	0	0	1	0	2	0
feminino	1.5	não	18	pardo	10	1	0	1	1	0	2	1
feminino	3	não	13	branco	8	1	0	0	1	0	2	0
feminino	10.5	não	10	branco	19	1	0	1	1	0	2	1
masculino	1	não	21	preto	0	0	0	1	1	0	1	1
feminino	1.5	não	23	branco	7	1	1	1	1	0	2	2
feminino	17	não	18	branco	8	1	0	0	1	0	2	0
feminino	24.1	não	10	branco	15	1	0	1	1	0	2	1
feminino	20	não	5	branco	15	1	0	1	1	0	2	1
masculino	2	não	19	branco	8	0	0	1	1	0	1	1
masculino	2	não	13	branco	6	1	1	1	1	0	2	2
feminino	6	não	0	branco	11	1	0	0	1	0	2	0
masculino	3	não	5	branco	0	0	0	0	1	0	1	0
feminino	2	sim	7	branco	4	1	0	0	1	0	2	0
masculino	2.4	não	3	pardo	11	1	1	1	1	0	2	2
feminino	3	não	20	pardo	0	1	0	1	1	0	2	1
masculino	1.5	não	11	pardo	5	1	0	1	1	0	2	1
masculino	4.5	não	5	branco	12	0	0	1	1	0	1	1
feminino	5.8	não	15	branco	6	1	0	1	1	0	2	1
feminino	9	não	5	branco	19	1	0	1	1	0	2	1
masculino	9.6	não	8	branco	11	1	0	0	1	0	2	0
masculino	3.7	não	7	branco	16	1	1	1	1	0	2	2
feminino		não	23	amarelo	0	1	0	1	1	0	2	1
feminino		não	10	branco	11	1	0	1	1	0	2	1
feminino	6.8	não	1	branco	11	1	0	1	1	0	2	1
masculino	1.5	não	14	pardo	5	0	0	1	1	0	1	1
feminino	1.5	não	13	pardo	6	1	0	1	1	0	2	1
feminino	5.4	não	16	branco	5	1	0	1	1	0	2	1
feminino	2	não	17	branco	11	1	0	1	1	0	2	1
masculino	1	não	6	branco	0	0	0	1	1	0	1	1
feminino	3.5	não	11	preto	6	1	0	1	1	0	2	1
masculino	11.4	não	13	branco	15	1	1	1	1	0	2	2
feminino	2	não	2	branco	5	1	0	1	1	0	2	1
feminino	2	não	27	preto	1	0	0	1	1	0	1	1
feminino	7.4	não	6	branco	11	1	0	0	1	0	2	0
feminino	1.5	não	16	pardo	5	1	0	1	1	0	2	1
feminino	36.3	não	11	branco	15	1	0	1	1	0	2	1
feminino	2.6	não	5	branco	4	0	0	1	1	0	1	1
feminino	2	não	8	branco	8	1	0	1	1	0	2	1
feminino	6.8	não	14	branco	14	1	0	1	1	0	2	1
feminino	3.5	não	8	preto	4	1	0	1	1	0	2	1
feminino	4	não	11	pardo	7	1	0	0	1	0	2	0
masculino	2	não	9	indígena	6	1	0	0	1	0	2	0
masculino	6.3	não	13	branco	2	1	0	1	1	0	2	1
feminino	2.5	não	14	branco	6	1	0	1	1	0	2	1
masculino	7	não	5	branco	11	1	0	0	1	0	2	0
masculino	31.4	não	8	branco	15	1	1	1	1	0	2	2
masculino	14.8	não	19	branco	15	1	1	1	1	0	2	2
feminino	2	não	11	branco	10	1	0	1	1	0	2	1
feminino	45.6	não	5	branco	14	1	0	1	1	0	2	1
feminino	6	não	21	branco	6	1	0	0	1	0	2	0
feminino	3.5	não	12	branco	11	1	0	0	1	0	2	0
feminino	6.4	não	11	preto	8	0	0	1	1	0	1	1
feminino	0	não	14	branco	2	0	0	0	1	0	1	0
feminino	2	não	6	branco	6	1	0	1	1	0	2	1
feminino	8	não	5	branco	11	1	0	1	1	0	2	1
feminino	22.5	não	16	branco	11	1	0	1	1	0	2	1
feminino	4	não	16	branco	6	1	0	0	1	0	2	0
feminino	5	não	13	branco	3	1	0	1	1	0	2	1
masculino	5.7	não	13	branco	11	0	0	1	1	0	1	1
feminino	4	não	11	branco	11	1	0	1	1	0	2	1
masculino	6.9	não	15	branco	8	1	1	1	1	0	2	2
masculino	9.4	não	11	branco	15	1	0	0	1	0	2	0
feminino	2.2	não	18	branco	1	0	0	1	1	0	1	1
feminino	2.4	não	12	branco	10	1	0	0	1	0	2	0
masculino	1	não	5	branco	6	0	0	0	1	0	1	0
masculino	3	não	7	branco	4	1	0	0	1	0	2	0
masculino	2	não	29	branco	3	1	0	1	1	0	2	1
feminino	4	não	13	pardo	3	0	0	1	1	0	1	1
masculino	1.8	não	12	pardo	6	1	1	1	1	0	2	2
masculino	5.8	não		branco	5	1	0	1	1	0	2	1
masculino	2	não	18	branco	8	1	0	1	1	0	2	1
masculino	6.5	não	24	branco	8	1	1	1	1	0	2	2
feminino	4	não	20	amarelo	5	0	0	1	1	0	1	1
masculino	10.3	não	8	branco	13	1	0	1	1	0	2	1
feminino	2.8	não	12	branco	4	1	0	0	0	0	1	0
masculino	2	não	11	branco	2	1	0	1	1	0	2	1
masculino	3.6	não	5	branco	11	1	1	1	1	0	2	2
feminino	6	não	4	branco	11	1	0	1	1	0	2	1
masculino	3	não	7	branco	9	1	0	1	1	0	2	1
masculino	1.2	não	6	branco	3	0	0	0	0	0	0	0
masculino	3.5	não	6	preto	11	1	0	1	1	0	2	1
masculino	1	não	20	indígena	3	1	1	1	1	0	2	2
masculino	1	não	19	branco	4	1	0	1	1	0	2	1
feminino	2.6	não	5	branco	6	1	0	1	1	0	2	1
masculino	10.5	não	10	branco	6	1	1	1	1	0	2	2
masculino	29.1	não	25	branco	15	1	0	1	1	0	2	1
feminino	6	não	1	branco	15	0	0	1	1	0	1	1
masculino	9.4	não	16	branco	12	1	1	1	1	0	2	2
masculino	5	não	23	branco	11	0	0	0	1	0	1	0
feminino	2	não	23	branco	6	1	0	1	1	0	2	1
feminino	1.4	não	17	branco	5	1	0	1	1	0	2	1
feminino	2.5	não	10	pardo	4	1	0	1	0	0	1	1
masculino	6	não	6	branco	3	1	0	1	1	0	2	1
masculino	7.6	não	2	branco	15	1	1	1	1	0	2	2
masculino	5	não	0	branco	10	1	1	1	1	0	2	2
feminino	9.7	não	9	pardo	8	1	0	0	1	0	2	0
masculino	2	não	16	branco	5	0	0	1	1	0	1	1
feminino	3	não	11	branco	8	0	0	1	1	0	1	1
feminino	1.5	não	4	preto	5	1	0	0	1	0	2	0
feminino	4	não	7	branco	5	1	0	1	1	0	2	1
feminino	3.6	não	18	branco	11	1	0	1	1	0	2	1
feminino	3	não	6	branco	9	1	0	1	1	0	2	1
feminino	1	não	8	preto	8	1	0	0	1	0	2	0
feminino	1.8	não	6	branco	4	1	0	0	1	0	2	0
masculino	4.1	não	2	pardo	8	1	1	1	1	0	2	2
masculino	4.4	não	7	branco	7	0	1	1	1	0	1	2
feminino	1	não	15	branco	5	1	0	1	1	0	2	1
masculino	5	não	16	branco	11	1	0	0	1	0	2	0
feminino	1	não	4	branco	10	1	0	1	1	0	2	1
feminino	6	não	6	branco	15	1	0	1	1	0	2	1
feminino	2.1	não	10	branco	1	1	1	1	1	0	2	2
feminino	2	não		pardo	4	1	0	0	1	0	2	0
feminino	3	não	6	branco	11	1	0	1	1	0	2	1
masculino	4.9	não	5	branco	8	0	0	1	1	0	1	1
masculino	3	não	7	branco	11	1	0	0	0	0	1	0
feminino	2	não	8	branco	5	1	0	1	1	0	2	1
feminino	1.5	não	12	indígena	8	1	0	1	1	0	2	1
masculino	6.5	não	3	branco	10	1	0	1	1	0	2	1
feminino	2	não	8	branco	5	1	0	0	1	0	2	0
feminino	1	não	13	branco	0	0	0	0	1	0	1	0
masculino	2.5	não	16	branco	11	1	0	1	1	0	2	1
feminino	3	não		branco	7	1	0	1	1	0	2	1
feminino	3.7	não	9	branco	4	1	0	1	1	0	2	1
feminino	1.6	não	6	branco	9	1	0	1	1	0	2	1
masculino	1.9	não	6	branco	4	0	0	1	1	0	1	1
masculino	1	não	5	branco	9	0	0	1	1	0	1	1
feminino	2.9	não	13	branco	4	1	0	1	1	0	2	1
masculino	2.6	não	11	branco	3	1	0	1	1	0	2	1
masculino	5	não	8	branco	11	0	0	1	1	0	1	1
feminino	15	não	6	branco	11	0	0	0	1	0	1	0
feminino	2	não	0	pardo	8	1	0	1	1	0	2	1
feminino	2	não	6	branco	5	1	0	0	1	0	2	0
feminino	4.8	não	6	branco	5	1	0	1	1	0	2	1
feminino	1.6	não	6	branco	11	1	0	0	1	0	2	0
feminino	1.5	não	12	preto	4	1	0	1	1	0	2	1
masculino	6	não	6	branco	3	1	0	1	1	0	2	1
feminino	4	não	11	branco	7	1	0	1	1	0	2	1
feminino	11.4	não	16	branco	6	1	0	1	1	0	2	1
feminino	6.5	não	16	branco	10	1	0	1	1	0	2	1
feminino	9	não	7	branco	6	1	0	0	1	0	2	0
feminino	1	não	9	branco	7	1	0	0	1	0	2	0
feminino	3	não	16	branco	6	1	0	1	1	0	2	1
masculino	3.4	não	12	pardo	8	1	1	1	1	0	2	2
feminino	3	não	16	branco	7	1	0	1	1	0	2	1
masculino	7.5	não	14	amarelo	15	1	0	1	1	0	2	1
masculino	2.5	não	13	branco	8	1	1	1	1	0	2	2
feminino	1	não	11	branco	6	0	0	0	1	0	1	0
feminino	3	não	4	preto	8	0	0	0	0	0	0	0
feminino	2	não	13	branco	5	0	0	1	1	0	1	1
feminino	1	não	9	pardo	5	1	0	0	1	0	2	0
feminino	5.7	não	12	branco		0	0	1	1	0	1	1
feminino	2	não	8	branco	5	1	1	1	0	0	1	2
feminino	12	não	7	pardo	15	1	0	1	1	0	2	1
feminino	1	não	10	branco	6	1	0	1	1	0	2	1
feminino	6	não	13	pardo	9	0	0	1	1	0	1	1
masculino	13	não	6	branco	15	1	0	0	1	0	2	0
feminino	8	não	23	branco	8	1	0	0	1	0	2	0
masculino	7.1	não		branco	8	1	0	0	1	0	2	0
feminino	1.5	não	5	branco	4	1	0	0	1	0	2	0
masculino	1	não	18	pardo	1	0	0	1	0	0	0	1
feminino	4.2	não	5	pardo	4	1	0	0	1	0	2	0
feminino	8	não	14	branco	8	1	0	0	1	0	2	0
feminino	4.6	não	10	branco	8	1	0	0	1	0	2	0
masculino	2	não	9	branco	6	0	0	1	1	0	1	1
feminino	1.5	não	7	branco	10	1	0	1	1	0	2	1
masculino	0.5	não	6	pardo	4	0	0	0	1	0	1	0
masculino	26	não	20	branco	15	0	0	1	1	0	1	1
masculino	15.6	não	7	pardo	11	0	0	0	1	0	1	0
feminino	5.6	não	15	preto	15	1	0	1	1	0	2	1
masculino	5	não	19	pardo	10	1	1	1	1	0	2	2
masculino	5	não	4	branco	10	1	0	1	1	0	2	1
feminino	9.2	não	6	pardo	4	0	0	0	1	0	1	0
feminino	3	não	14	branco	10	1	0	1	1	0	2	1
masculino	4	não	6	branco	8	1	0	1	1	0	2	1
feminino	4.8	não	1	branco	11	0	0	1	1	0	1	1
masculino	3.8	não	12	branco	5	0	0	0	1	0	1	0
feminino	1	não	8	branco	11	1	1	1	1	0	2	2
masculino	1	não	12	branco	11	1	0	1	1	0	2	1
feminino	6.5	não	14	pardo	8	1	0	1	1	0	2	1
feminino	4.1	não	9	preto	6	1	0	1	1	0	2	1
feminino	5	não	13	pardo	9	0	0	0	1	0	1	0
masculino	5	não	7	amarelo	4	1	0	0	1	0	2	0
masculino	1	não	6	branco	10	1	0	0	1	0	2	0
feminino	3	não	9	branco	7	1	0	1	1	0	2	1
feminino	10	não	18	branco	12	1	0	1	1	0	2	1
masculino	0.6	não	12	indígena	6	1	0	1	1	0	2	1
masculino	2.5	não	10	branco	11	1	1	1	1	0	2	2
feminino	4	não	13	branco	10	1	0	0	1	0	2	0
masculino	2	não	14	branco	7	0	0	0	1	0	1	0
feminino	3	não	14	branco	10	1	0	0	0	0	1	0
masculino	4	não	6	indígena	8	0	0	0	1	0	1	0
masculino	0.7	sim	20	branco	3	1	0	1	1	0	2	1
masculino	3.5	não	6	branco	5	1	0	1	1	0	2	1
masculino	1	sim	9	preto	0	1	0	1	1	0	2	1
masculino	0.5	não	13	indígena	3	0	0	0	1	0	1	0
masculino	4	não	7	pardo	11	1	0	1	1	0	2	1
feminino	2	não	3	pardo	1	1	0	0	1	0	2	0
feminino	2.5	não	14	indígena	4	0	0	1	1	0	1	1
masculino	1	não		pardo	4	0	0	1	1	0	1	1
feminino	5	não	17	branco	6	1	0	1	1	0	2	1
masculino	2	não	2	branco	6	1	0	0	1	0	2	0
feminino	1	sim	14	amarelo	4	1	0	1	1	0	2	1
feminino	9.5	não	5	branco	5	1	0	1	1	0	2	1
feminino	1	não	19	branco	6	1	0	1	1	0	2	1
masculino	1.4	não	19	branco	3	1	0	1	1	0	2	1
feminino	2.8	não	12	branco	8	1	0	1	1	0	2	1
feminino	13	não	2	pardo	11	1	0	1	1	0	2	1
masculino	2.5	não	28	branco	12	1	0	0	1	0	2	0
masculino	4	não	21	preto	6	1	0	1	1	0	2	1
masculino	10	não	8	branco	15	0	1	1	0	0	0	2
feminino	3	não	2	branco	5	1	0	1	1	0	2	1
masculino	2	não	16	branco	11	1	0	1	1	0	2	1
masculino	22.5	não	9	branco	16	1	0	1	1	0	2	1
masculino	1	não	7	branco	6	1	0	1	1	0	2	1
feminino	2	não	17	preto	5	1	0	1	1	0	2	1
masculino	16		6	branco	8	1	0	0	1	0	2	0
masculino	7.1	não	8	pardo	0	1	0	0	1	0	2	0
masculino	8	não	11	pardo	8	1	0	0	1	0	2	0
feminino	4.5	não	11	branco	7	1	0	0	1	0	2	0
feminino	7.7	não	3	branco	11	0	0	0	1	0	1	0
masculino	1	não	12	preto	4	0	1	1	1	0	1	2
feminino	2.7	não	14	pardo	8	1	0	1	1	0	2	1
feminino	1	não	25	branco	3	1	0	1	1	0	2	1
feminino	8	não	5	branco	15	1	0	1	1	0	2	1
feminino	3	não	5	branco	5	0	0	0	1	0	1	0
feminino	2	não	11	branco	11	1	0	0	1	0	2	0
feminino	1.5	não	6	preto	5	1	0	1	1	0	2	1
masculino	1.5	não	9	pardo	11	1	0	0	1	0	2	0
masculino	6.2	não	17	pardo	8	1	0	1	1	0	2	1
masculino	2.3	não	8	branco	8	1	1	1	1	0	2	2
masculino	4.5	não	1	branco	8	1	0	1	1	0	2	1
feminino	8	não	0	branco	13	1	0	1	1	0	2	1
masculino	26	não	5	branco	15	1	0	1	1	0	2	1
feminino	9	não	4	branco	11	0	0	0	1	0	1	0
masculino	16	não	10	branco	15	1	1	1	1	0	2	2
masculino	3	não	11	branco	6	1	0	1	1	0	2	1
masculino	4.4	não	5	branco	8	1	0	1	1	0	2	1
masculino	1	não	9	branco	8	1	0	0	1	0	2	0
feminino	2	não	16	pardo	3	1	0	0	1	0	2	0
feminino	2	não	9	branco	4	1	0	1	1	0	2	1
masculino	6	não	19	branco	9	1	0	1	1	0	2	1
feminino	3	não	6	branco	5	1	0	1	1	0	2	1
feminino	2.9	não	14	amarelo	4	1	0	0	1	0	2	0
masculino	6	não	5	branco	15	1	1	1	1	0	2	2
feminino	1.5	não	4	branco	11	1	0	1	1	0	2	1
feminino	1	não	16	pardo	1	0	0	0	1	0	1	0
feminino	1	não	7	indígena	1	1	0	0	1	0	2	0
feminino	1	não	14	pardo	5	1	0	1	1	0	2	1
feminino	2.3	não	11	branco	6	1	0	1	1	0	2	1
masculino	1	não	17	branco	7	0	1	1	1	0	1	2
feminino	5.4	não	5	branco	11	0	0	1	1	0	1	1
masculino	6.1	não	4	branco	5	1	0	1	1	0	2	1
feminino	2	não	12	pardo	4	1	0	1	1	0	2	1
feminino	2	não	20	branco	6	0	0	1	1	0	1	1
feminino	4	não	8	pardo	11	1	0	1	1	0	2	1
masculino	2	não	12	branco	8	1	0	0	0	0	1	0
feminino	1	não		pardo	4	1	0	1	1	0	2	1
feminino	4	não	7	branco	6	1	0	1	1	0	2	1
masculino	2	não	3	branco	10	1	0	0	1	0	2	0
masculino	15	não	1	branco	8	1	0	1	1	0	2	1
feminino	4.7	não	3	branco	8	1	0	1	1	0	2	1
masculino	5	não	14	pardo	8	1	0	1	1	0	2	1
feminino	5.3	não	10	branco	5	1	0	1	1	0	2	1
feminino	1.5	não	14	amarelo	10	1	0	1	1	0	2	1
feminino	1.5	não	12	branco	7	1	0	1	1	0	2	1
masculino	1.3	não	10	branco	8	1	1	1	1	0	2	2
feminino	17	não	2	branco	16	1	0	0	1	0	2	0
feminino	20	não	9	branco	16	1	0	1	1	0	2	1
feminino	1	não	11	branco	8	1	0	1	1	0	2	1
feminino	3.5	não	12	branco	4	1	0	1	1	0	2	1
feminino	3.5	não	9	preto	9	1	0	0	1	0	2	0
masculino	10	não		branco	11	0	0	1	1	0	1	1
feminino	1.9	não	11	branco	5	1	0	1	1	0	2	1
feminino	3	não	1	branco	15	1	0	0	1	0	2	0
feminino	7	não	20	branco	11	0	0	1	1	0	1	1
feminino	7	não	19	branco	2	1	0	1	1	0	2	1
feminino	16.4	não	15	branco	13	1	0	0	1	0	2	0
feminino	1	não	15	branco	5	1	0	1	1	0	2	1
masculino	5	não	6	branco	15	1	1	1	1	0	2	2
feminino	5.5	não	5	pardo	13	1	0	1	1	0	2	1
masculino	2.3	não	13	indígena	5	1	0	1	1	0	2	1
masculino	2.3	não	18	branco	9	1	1	1	1	0	2	2
masculino	2	não	14	branco	2	1	1	1	1	0	2	2
masculino	1	não	12	indígena	7	0	0	1	1	0	1	1
feminino	3.5	não	8	branco	11	1	0	1	1	0	2	1
masculino	12.5	não	14	branco	11	1	0	1	1	0	2	1
feminino	1.1	não	18	branco	2	0	0	0	1	0	1	0
feminino	1	não	10	branco	3	1	0	1	1	0	2	1
feminino		não	6	branco	11	1	0	1	1	0	2	1
feminino	4.6	não	8	branco	15	1	0	1	1	0	2	1
feminino	1	sim	16	pardo	4	1	0	0	1	0	2	0
feminino	10.7	não	18	branco	16	1	0	0	1	0	2	0
feminino	4	não	5	preto	10	1	0	1	1	0	2	1
feminino	4	não	3	branco	4	1	0	0	1	0	2	0
feminino	3	não	17	preto	6	0	0	1	1	0	1	1
feminino	3	não	10	branco	8	0	0	1	1	0	1	1
masculino	1	não	3	branco	5	1	1	1	1	0	2	2
feminino	3	não	13	preto	6	1	1	1	1	0	2	2
feminino	1	não	16	preto	0	1	0	1	1	0	2	1
masculino	5	não	22	branco	2	1	0	1	1	0	2	1
masculino	2	não	24	amarelo	6	0	0	1	1	0	1	1
masculino	5	não		branco	7	0	0	0	0	0	0	0
feminino	20	não	4	branco	15	1	0	1	1	0	2	1
masculino	23.8	não	13	branco	15	1	1	1	1	0	2	2
masculino	6	não	7	branco	13	1	0	1	1	0	2	1
masculino	3.8	não	6	branco	6	1	1	1	1	0	2	2
feminino	2	não	16	indígena	6	1	0	1	1	0	2	1
masculino	1	não	17	branco	5	0	0	1	1	0	1	1
feminino	4	não	13	branco	9	1	0	1	1	0	2	1
masculino	2	não	13	branco	10	1	0	1	1	0	2	1
feminino	14	não	18	branco	11	1	0	1	1	0	2	1
masculino	1	não	22	preto	3	1	1	1	1	0	2	2
masculino	1.5	não	20	pardo	11	1	0	1	1	0	2	1
feminino	5.5	não	16	branco	8	1	0	1	1	0	2	1
feminino	3	não	12	pardo	6	1	0	1	1	0	2	1
feminino	10.5	não	3	pardo	8	1	0	0	1	0	2	0
masculino	4	não	13	branco	10	0	0	0	1	0	1	0
masculino	3	não	19	pardo	3	1	1	1	1	0	2	2
masculino	2.5	não	8	branco	11	1	0	1	1	0	2	1
masculino	13.5	não	0	branco	15	1	0	0	1	0	2	0
masculino	0.5	não	11	indígena	7	1	0	1	1	0	2	1
masculino	10	não	3	branco	14	1	1	1	1	0	2	2
masculino	2.5	não	13	branco	8	1	1	1	1	0	2	2
masculino	8	não	14	preto	6	0	0	1	1	0	1	1
feminino	4	não	15	pardo	7	1	0	1	1	0	2	1
feminino	5.5	não	9	pardo	6	0	0	0	1	0	1	0
feminino	5	não	6	preto	4	1	0	1	1	0	2	1
masculino	4	não	9	preto	6	1	1	1	1	0	2	2
masculino	2.2	não	7	pardo	4	0	0	1	0	0	0	1
masculino	25	não	10	branco	15	1	0	0	1	0	2	0
feminino	1.5	não	14	pardo	8	1	0	0	1	0	2	0
feminino	6	não	4	branco	11	1	0	1	1	0	2	1
feminino	2	não	8	preto	8	1	0	1	1	0	2	1
masculino	8	não	1	branco	11	1	0	1	1	0	2	1
masculino	1	não	3	branco	4	1	0	0	1	0	2	0
feminino	6	não	10	branco	7	1	0	1	1	0	2	1
feminino	10.8	não	5	branco	10	1	0	1	1	0	2	1
masculino	21.1	não	7	branco	11	1	0	0	1	0	2	0
masculino	4	não	6	branco	5	1	0	1	1	0	2	1
feminino	2	não	4	branco	10	1	0	1	1	0	2	1
feminino	5.6	não	9	pardo	9	1	0	1	1	0	2	1
masculino	7	não	15	branco	16	1	0	1	1	0	2	1
feminino	7.5	não	0	branco	11	1	0	1	1	0	2	1
masculino	20.8	não		branco	11	1	0	0	1	0	2	0
masculino	2.6	não	5	pardo	7	1	0	1	1	0	2	1
feminino	2	sim	6	branco	8	1	0	1	1	0	2	1
masculino	10	sim	17	branco	10	1	0	1	1	0	2	1
masculino	5	não	1	branco	11	0	1	1	1	0	1	2
masculino	9.5	não	13	preto	10	1	0	1	1	0	2	1
masculino	16.6	não	10	branco	15	1	0	1	1	0	2	1
feminino	2	não	13	preto	4	1	0	1	1	0	2	1
masculino	2.5	não	15	branco	4	1	0	1	1	0	2	1
feminino	5.4	não	8	branco	6	1	0	0	1	0	2	0
feminino	6	não	13	branco	15	1	0	1	1	0	2	1
masculino	1.5	não		preto	6	1	0	1	1	0	2	1
feminino	6.5	não	1	branco	8	1	0	1	1	0	2	1
feminino	3	não	8	indígena	7	1	0	1	1	0	2	1
feminino	14	não	8	branco	15	1	0	1	1	0	2	1
feminino	21	não	12	branco	17	1	0	0	1	0	2	0
feminino	3	não	6	pardo	4	1	0	1	1	0	2	1
masculino	1	não	9	branco	5	1	1	1	1	0	2	2
masculino	12.6	não	11	branco	12	0	0	1	1	0	1	1
feminino	1	não	16	pardo	7	1	0	1	1	0	2	1
feminino	18.1	não	12	branco	8	0	0	1	1	0	1	1
feminino	4.3	não	11	branco	4	1	0	0	1	0	2	0
masculino	1	não	17	preto	4	1	0	1	1	0	2	1
masculino	6.9	não	9	branco	8	1	1	1	1	0	2	2
feminino	2.5	não	8	branco	4	1	0	1	1	0	2	1
masculino	3.6	não	16	branco	5	0	1	1	1	0	1	2
masculino	3	não	13	branco	4	1	0	1	1	0	2	1
feminino	4	não	4	branco	7	1	0	0	1	0	2	0
feminino	15	não	6	branco	6	1	0	0	1	0	2	0
feminino	4.8	não	2	branco	12	1	0	1	1	0	2	1
feminino	4	não	9	branco	2	1	0	0	1	0	2	0
masculino	1.8	não	7	pardo	6	0	0	0	1	0	1	0
masculino	2.7	não	1	branco	9	1	0	0	1	0	2	0
masculino	16	não	12	branco	15	1	1	1	1	0	2	2
feminino	1.5	não	14	branco	5	1	0	1	1	0	2	1
feminino	6.2	não	16	branco	8	1	1	1	1	0	2	2
masculino	22.5	não	15	branco	14	1	0	1	1	0	2	1
feminino	8.5	não	11	branco	5	1	0	1	1	0	2	1
feminino	8	não	7	branco	15	1	0	1	1	0	2	1
masculino	1	não	20	branco	5	0	1	1	1	0	1	2
masculino	3.3	não	12	branco	8	1	1	1	1	0	2	2
feminino	0.8	não	5	branco	5	0	0	0	1	0	1	0
masculino	18.5	não	15	pardo	15	1	0	1	1	0	2	1
masculino	1.8	não	9	branco	5	0	0	1	1	0	1	1
feminino	3.5	não	4	branco	6	1	0	0	1	0	2	0
feminino	9.6	não	13	branco	5	1	0	0	1	0	2	0
masculino	2.5	não	21	branco	9	0	0	1	1	0	1	1
feminino	13.2	não	8	branco	11	1	0	0	1	0	2	0
masculino	9.1	não	8	pardo	8	1	0	1	1	0	2	1
feminino	2	não	13	branco	4	1	0	1	1	0	2	1
feminino	3.5	não	9	branco	7	1	0	1	1	0	2	1
masculino	3	não	7	preto	9	1	0	1	1	0	2	1
feminino	5.5	não	5	branco	10	1	0	1	1	0	2	1
masculino	6.5	não	6	branco	8	1	0	1	1	0	2	1
masculino	2.5	não	12	branco	6	1	0	1	1	0	2	1
masculino	3.1	não	7	branco	4	1	0	1	1	0	2	1
masculino	3.5	não	17	branco	5	1	0	1	1	0	2	1
masculino	6.5	não	26	preto	14	1	0	1	1	0	2	1
masculino	5	não		branco	11	1	1	1	1	0	2	2
feminino	12.9	não	8	branco	11	1	0	1	1	0	2	1
masculino	3	não	19	branco	5	1	0	1	1	0	2	1
feminino	8	não	15	branco	11	1	1	1	1	0	2	2
feminino	5.5	não	20	branco	8	1	0	0	1	0	2	0
feminino	1	não	10	preto	3	0	0	1	1	0	1	1
feminino	15.2	não	6	branco	16	1	0	1	1	0	2	1
masculino	35	não	16	branco	16	1	0	1	1	0	2	1
feminino	50	não	8	branco	21	1	0	0	1	0	2	0
feminino	1	não	13	branco	5	1	0	1	1	0	2	1
feminino	1	não	14	pardo	4	1	0	1	1	0	2	1
feminino	6.5	não	8	indígena	6	1	0	1	1	0	2	1
feminino	2	não	17	branco	5	1	1	1	1	0	2	2
feminino	4	não	20	branco	6	0	0	0	1	0	1	0
feminino	1.5	não	16	branco	5	0	0	0	1	0	1	0
feminino	24	não	5	branco	11	1	0	1	1	0	2	1
feminino	2	não	15	branco	5	0	0	1	0	0	0	1
feminino	5.8	não	14	branco	11	0	0	1	1	0	1	1
feminino	1	não		pardo	4	0	0	1	1	0	1	1
masculino	4	não	5	branco	11	1	0	0	1	0	2	0
feminino	2	não	7	branco	8	1	0	1	1	0	2	1
masculino	4.3	não	4	branco	5	0	1	1	1	0	1	2
feminino	18.4	não	4	branco	12	1	0	1	1	0	2	1
feminino	5	não	9	branco	10	1	0	1	1	0	2	1
masculino	1	não	17	preto	1	1	0	1	1	0	2	1
masculino	9.5	não	9	branco	11	1	0	1	1	0	2	1
feminino	2	não	7	pardo	6	0	1	1	1	0	1	2
feminino	5.8	não	6	branco	15	1	0	1	1	0	2	1
feminino	10	não	5	branco	9	1	0	1	1	0	2	1
feminino	4	não	6	branco	5	1	0	1	1	0	2	1
masculino	3.6	não	11	preto	11	1	1	1	1	0	2	2
masculino	3	não	9	branco	7	1	1	1	1	0	2	2
masculino	2	não	9	branco	10	1	0	1	1	0	2	1
masculino	2	não	19	branco	8	0	0	1	1	0	1	1
masculino	3.5	não	17	branco	5	1	0	1	1	0	2	1
masculino	3.6	não	11	branco	7	0	0	1	1	0	1	1
masculino	4.1	não	9	branco	11	1	0	0	1	0	2	0
feminino	23	não	4	branco	15	1	0	1	1	0	2	1
masculino	4.5	não	15	pardo	8	1	0	0	1	0	2	0
feminino	2	não	10	branco	6	1	0	0	1	0	2	0
feminino	2.5	não	12	branco	8	0	0	1	1	0	1	1
feminino	2	não	17	branco	11	1	0	1	1	0	2	1
masculino	5	não	13	branco	11	0	0	0	1	0	1	0
masculino	4	não		branco	8	1	0	1	1	0	2	1
feminino	0.5	não	3	branco	4	1	0	1	1	0	2	1
feminino	7	não	9	branco	16	1	0	0	1	0	2	0
feminino	0.5	não	18	branco	4	1	0	1	1	0	2	1
feminino	1	não	7	preto	6	0	0	0	1	0	1	0
masculino	25	não	8	branco	15	1	0	1	1	0	2	1
masculino	4.7	não	6	preto	10	1	0	0	1	0	2	0
feminino	2	não	12	branco	5	1	0	1	1	0	2	1
feminino	10.8	não	13	pardo	11	1	0	1	1	0	2	1
masculino	3	não	8	branco	4	1	0	1	1	0	2	1
feminino	2	não	10	pardo	8	1	0	1	1	0	2	1
masculino	3	não	13	branco	14	1	0	0	1	0	2	0
masculino	4.5	não	14	branco	8	0	0	1	1	0	1	1
feminino	3	não	12	branco	6	0	0	0	1	0	1	0
feminino	3.5	não	13	branco	8	1	0	1	1	0	2	1
masculino	5.2	não	3	branco	15	1	0	1	1	0	2	1
feminino	1	não	8	branco	4	1	0	1	1	0	2	1
feminino	2	não	11	amarelo	8	1	0	1	1	0	2	1
feminino	2	não	7	branco	5	0	0	1	1	0	1	1
feminino	1.5	não	7	branco	7	1	0	0	1	0	2	0
feminino	2	não	13	branco	4	1	0	0	1	0	2	0
masculino	2	não	15	pardo	8	1	1	1	1	0	2	2
feminino	1.9	não	3	branco	11	1	0	0	1	0	2	0
feminino	1	não	6	pardo	4	1	0	0	1	0	2	0
feminino	4.3	não	12	preto	6	1	0	0	1	0	2	0
feminino	1	não	12	branco	5	1	0	0	1	0	2	0
feminino	10	não	9	branco	10	1	0	0	1	0	2	0
feminino	5	não	10	preto	8	1	0	0	1	0	2	0
feminino	6	não	11	branco	4	0	0	1	1	0	1	1
feminino	17	não	7	branco	15	1	0	1	1	0	2	1
feminino	2	não	4	branco	5	1	0	0	1	0	2	0
feminino	5.8	não	9	branco	11	1	0	0	1	0	2	0
feminino	4	não	3	branco	4	1	0	0	1	0	2	0
feminino	4.5	não	8	branco	8	1	0	1	1	0	2	1
masculino	4.6	não	18	branco	7	0	0	0	1	0	1	0
masculino	5	não	12	branco	4	1	0	1	1	0	2	1
feminino	6.5	não	11	branco	12	1	0	1	1	0	2	1
feminino	2.7	não	8	branco	11	1	0	0	1	0	2	0
masculino	1.5	não	11	preto	0	1	0	0	1	0	2	0
feminino	1.8	não	10	branco	9	1	0	1	1	0	2	1
masculino	4.7	não	8	branco	11	1	0	1	1	0	2	1
feminino	11.7	não	18	pardo	13	1	0	0	1	0	2	0
feminino	1	não	2	branco	5	0	0	1	1	0	1	1
masculino	3.5	não	13	preto	5	0	0	1	1	0	1	1
masculino	4.5	não	20	pardo	11	1	0	1	1	0	2	1
masculino	6.6	não	7	branco	11	1	1	1	1	0	2	2
masculino	6	não	10	branco	12	1	1	1	1	0	2	2
masculino	3	não	19	branco	6	1	0	0	1	0	2	0
feminino	17.9	não	19	branco	15	1	0	0	1	0	2	0
feminino	2	não	21	branco	4	0	0	1	1	0	1	1
masculino	2.4	sim	6	preto	10	1	0	1	1	0	2	1
masculino	1	não	20	branco	8	1	1	1	1	0	2	2
feminino	4	não	7	branco	10	1	0	1	1	0	2	1
feminino	7.2	não	3	preto	7	1	0	1	1	0	2	1
feminino	5.8	não	6	branco	8	1	0	1	0	0	1	1
feminino	41	não	2	branco	15	1	0	1	1	0	2	1
feminino	4	não	11	pardo	7	1	0	1	1	0	2	1
feminino	10	não	10	branco	15	1	0	1	1	0	2	1
feminino	2	não	5	branco	15	1	0	1	1	0	2	1
feminino	2	não	4	pardo	6	0	0	1	1	0	1	1
masculino	6	não	15	branco	14	1	1	1	1	0	2	2
masculino	7	não	15	branco	12	1	0	1	1	0	2	1
feminino	2	não	13	pardo	6	1	0	1	1	0	2	1
feminino	2	não	15	branco	8	1	0	1	1	0	2	1
masculino	7.3	não	11	branco	8	1	0	0	1	0	2	0
masculino	4	não	4	branco	5	1	0	1	1	0	2	1
masculino	3.5	não	10	branco	8	1	1	1	1	0	2	2
masculino	60.6	não	17	branco	15	0	0	1	1	0	1	1
masculino	11.7	não	7	pardo	15	1	0	1	1	0	2	1
masculino	2	não		branco	2	0	1	1	1	0	1	2
feminino	1	não	14	branco	2	1	0	1	1	0	2	1
masculino	7	não	17	branco	7	0	0	1	1	0	1	1
feminino	8.5	sim	4	branco	10	1	0	1	1	0	2	1
masculino	7.5	não	4	branco	11	1	0	0	1	0	2	0
feminino	1.3	não	9	amarelo	4	1	0	0	1	0	2	0
masculino	5.4	não	30	branco	5	1	0	1	1	0	2	1
feminino	12	não	1	branco	15	1	0	1	1	0	2	1
feminino	8.5	não	11	branco	15	1	0	1	1	0	2	1
feminino	17	não	12	branco	8	1	0	0	1	0	2	0
feminino	2	não	10	pardo	4	1	0	1	1	0	2	1
feminino	6	não	21	branco	3	0	0	1	1	0	1	1
feminino	15.7	não	10	branco	14	1	0	1	1	0	2	1
feminino	12.2	não	12	branco	8	0	0	1	1	0	1	1
feminino	3	não	15	preto	9	1	0	1	1	0	2	1
feminino	4.4	não	2	branco	15	1	0	1	1	0	2	1
feminino	1	não	13	branco	13	1	0	1	1	0	2	1
feminino	6.8	não	8	preto	8	1	0	1	1	0	2	1
feminino	1.2	não	4	branco	10	1	0	1	1	0	2	1
masculino	4	não	13	branco	11	1	0	0	1	0	2	0
masculino	1	não	9	branco	11	0	0	1	1	0	1	1
masculino	2.8	não	8	branco	8	1	1	1	1	0	2	2
masculino	3	não	16	branco	5	1	0	1	1	0	2	1
feminino	3	não	12	branco	11	1	0	1	1	0	2	1
feminino	1	não		branco	5	1	0	1	1	0	2	1
feminino	4	não	8	preto	11	1	0	1	1	0	2	1
feminino	9	não	2	branco	11	0	0	0	1	0	1	0
feminino	5	sim	13	branco	4	0	0	0	1	0	1	0
feminino	3	não	3	branco	8	0	0	0	1	0	1	0
feminino	1	não	9	branco	4	1	0	1	1	0	2	1
feminino	1.2	não	2	branco	5	1	0	0	1	0	2	0
masculino	9.1	não	16	branco	11	1	0	1	1	0	2	1
masculino	3	não	8	branco	5	1	0	1	1	0	2	1
masculino	3	não	12	branco	11	1	0	0	1	0	2	0
masculino	14.6	não	14	branco	15	1	0	1	1	0	2	1
masculino	5	não	5	branco	11	1	0	1	1	0	2	1
feminino	0.5	não	20	pardo	3	1	0	1	0	0	1	1
masculino	10	não	17	branco	15	1	0	1	1	0	2	1
masculino	1	não	25	branco	4	0	0	1	0	0	0	1
masculino	8	não	8	pardo	6	1	0	1	1	0	2	1
masculino	14	não	2	branco	9	1	0	1	1	0	2	1
masculino	2	não	11	branco	5	1	1	1	1	0	2	2
feminino	1.5	não	14	branco	7	1	0	1	1	0	2	1
masculino	2.7	não	11	branco	11	1	0	0	1	0	2	0
feminino	3.2	não	13	branco	5	0	0	0	1	0	1	0
feminino	3	não	14	pardo	7	1	0	1	1	0	2	1
masculino	1.1	não	10	branco	8	1	0	1	1	0	2	1
feminino	1.6	não	4	pardo	13	1	0	1	1	0	2	1
feminino	5	sim	6	branco	8	1	0	1	1	0	2	1
feminino	3	não	11	pardo	5	1	0	1	1	0	2	1
feminino	0.9	sim	21	pardo	0	0	0	1	0	0	0	1
feminino	1	não		preto	6	1	0	1	1	0	2	1
masculino	4.5	não	14	amarelo	10	0	0	1	1	0	1	1
masculino	1	não	9	branco	5	1	0	1	1	0	2	1
masculino	10	não	9	branco	10	0	0	1	1	0	1	1
masculino	6	não	14	branco	5	1	0	1	1	0	2	1
feminino	4.7	não	19	indígena	7	1	1	1	1	0	2	2
feminino	5.6	não	13	preto	11	1	0	1	1	0	2	1
feminino	4	não	12	branco	5	1	0	0	1	0	2	0
feminino	1	não	22	branco	2	1	0	1	1	0	2	1
feminino	5	não	9	branco	11	1	0	1	1	0	2	1
feminino	6.5	não	8	branco	13	1	1	1	1	0	2	2
masculino	15	não	15	branco	12	1	0	1	1	0	2	1
feminino	4	não	6	branco	7	1	0	1	1	0	2	1
feminino	2	não	6	branco	11	1	0	0	1	0	2	0
masculino	2	não	18	preto	5	0	1	1	1	0	1	2
masculino	7	não	17	branco	8	1	0	0	1	0	2	0
feminino	3	não	9	branco	11	1	0	1	1	0	2	1
feminino	6	não	3	branco	8	1	0	1	1	0	2	1
masculino	1	não	0	branco	10	1	0	1	1	0	2	1
masculino	1.5	não	5	branco	4	1	0	1	1	0	2	1
feminino	5	não	4	branco	5	0	0	1	1	0	1	1
masculino	2	não	2	branco	9	1	0	1	1	0	2	1
feminino	1.5	não	5	branco	5	1	0	1	1	0	2	1
feminino	3	não	24	pardo	8	1	0	1	1	0	2	1
masculino	1.8	não		preto	5	0	0	1	1	0	1	1
masculino	4.6	não	17	branco	5	0	0	1	1	0	1	1
masculino	2.5	não	10	branco	8	1	0	0	1	0	2	0
feminino	3.5	não	12	preto	4	1	0	1	1	0	2	1
feminino	6.1	não	10	preto	11	1	0	0	1	0	2	0
masculino	3	não	8	branco	6	0	0	1	1	0	1	1
masculino	3	não	9	branco	3	1	0	0	1	0	2	0
feminino	3	não	7	pardo	5	1	1	1	1	0	2	2
feminino	7.8	não	3	branco	11	1	0	1	1	0	2	1
masculino	1	sim	19	indígena	4	0	0	1	1	0	1	1
feminino	1.5	não	18	pardo	5	0	0	1	1	0	1	1
feminino	15	não	6	branco	11	1	0	1	1	0	2	1
feminino	10.4	não	10	branco	11	1	0	1	1	0	2	1
masculino	3	não	21	branco	4	0	0	0	1	0	1	0
masculino	4.5	não	6	preto	5	1	1	1	1	0	2	2
feminino	1	não	11	branco	4	1	1	1	1	0	2	2
masculino	25	não	11	branco	15	1	0	1	1	0	2	1
feminino	5.2	não	4	branco	8	1	0	1	1	0	2	1
feminino	1	não	11	branco	8	1	0	1	1	0	2	1
feminino	5.5	não	4	branco	11	1	0	1	1	0	2	1
feminino	3	não	17	pardo	5	1	0	0	1	0	2	0
feminino	50	não	6	branco	15	1	0	1	1	0	2	1
feminino	1	não	5	branco	5	0	0	1	1	0	1	1
masculino	2.6	sim	5	pardo	5	1	0	1	1	0	2	1
masculino	3.9	não	11	branco	8	1	1	1	1	0	2	2
feminino	1.5	não	9	branco	4	1	0	1	1	0	2	1
masculino	3.5	não	20	branco	5	1	1	1	1	0	2	2
feminino	2	não	2	branco	11	1	0	1	1	0	2	1
feminino	2	não	13	branco	10	1	0	1	1	0	2	1
masculino	2.2	não	7	preto	14	1	0	1	1	0	2	1
masculino	1	não	18	branco	5	1	0	1	1	0	2	1
feminino	5	não	12	branco	11	1	0	0	1	0	2	0
feminino	10	não	6	branco	11	1	0	1	1	0	2	1
feminino	2.7	não	7	indígena	8	1	0	1	1	0	2	1
masculino	5	não	12	preto	10	1	1	1	1	0	2	2
masculino	15	não	19	branco	15	1	0	1	1	0	2	1
masculino	2.6	não	3	branco	10	0	0	1	1	0	1	1
feminino	6.7	não	7	branco	15	1	0	1	1	0	2	1
masculino	11.7	não	8	branco	15	1	0	0	0	0	1	0
feminino	13.6	não	4	branco	15	1	0	1	1	0	2	1
feminino	3	sim	17	branco	8	1	0	0	1	0	2	0
feminino	1	não	17	branco	8	1	0	0	1	0	2	0
masculino	3	não	3	branco	11	1	1	1	1	0	2	2
feminino	1	não	13	branco	9	1	0	1	1	0	2	1
masculino	4.7	não	11	branco	8	1	0	1	1	0	2	1
feminino	6.4	sim	13	branco	9	1	0	1	1	0	2	1
feminino	1	não	9	preto	6	0	0	0	1	0	1	0
feminino	2	não	5	branco	9	1	0	1	1	0	2	1
feminino	4.5	não	12	branco	11	1	0	1	1	0	2	1
feminino	3	não	9	branco	11	1	0	1	1	0	2	1
feminino	5.8	não	9	branco	7	1	0	1	1	0	2	1
feminino	4	não	14	branco	6	1	0	1	1	0	2	1
feminino	1	não	4	branco	4	0	0	0	1	0	1	0
masculino	3	não	19	branco	11	1	0	1	1	0	2	1
feminino	9.9	não	3	branco	11	1	0	1	1	0	2	1
feminino	16	não	11	pardo	11	1	0	1	1	0	2	1
feminino	2.2	sim	19	preto	3	1	0	1	1	0	2	1
feminino	2.6	não	20	preto	6	1	0	0	1	0	2	0
feminino	3.5	não	8	branco	9	1	0	1	1	0	2	1
feminino	3.5	não	31	preto	8	1	0	0	1	0	2	0
feminino	2	não	3	branco	7	0	0	1	1	0	1	1
feminino	3.3	não	14	pardo	9	1	0	1	1	0	2	1
masculino	3	não	8	branco	8	1	0	0	1	0	2	0
feminino	3.2	não	6	branco	12	1	0	1	1	0	2	1
feminino	12.5	não		branco	10	0	0	0	1	0	1	0
feminino	2	não	15	branco	9	1	0	0	1	0	2	0
masculino	11.6	não	9	branco	11	1	0	1	1	0	2	1
feminino	1	não	7	branco	7	1	0	0	1	0	2	0
masculino	1	não	30	pardo	2	0	0	0	1	0	1	0
feminino	1	não	14	pardo	10	1	0	1	1	0	2	1
masculino	1	não	17	branco	3	0	0	1	1	0	1	1
feminino	1	não	6	branco	5	0	0	0	1	0	1	0
feminino	6.1	não	13	branco	4	1	0	0	1	0	2	0
masculino	9.5	sim	5	pardo	6	1	0	1	1	0	2	1
masculino	4.2	não	22	branco	8	1	1	1	1	0	2	2
feminino		não	24	branco	11	1	0	1	1	0	2	1
masculino	2.5	não	15	branco	11	0	0	1	1	0	1	1
masculino	2				5					0
feminino	4	não	6	branco	6	0	0	1	1	0	1	1
feminino	3.3	não	1	branco	6	0	0	1	1	0	1	1
masculino	4.7	não	26	branco	5	0	0	1	1	0	1	1
feminino	9.4	não	2	branco	6	1	0	0	1	0	2	0
feminino	10	não	8	branco	16	1	0	1	1	0	2	1
feminino	3.5	não	8	branco	11	1	1	0	1	0	2	1
masculino	10	não	1	branco	6	1	1	1	1	0	2	2
feminino	1	não	7	pardo	8	1	0	1	1	0	2	1
feminino	1	não	4	pardo	5	0	0	0	1	0	1	0
feminino	2.5	não	22	branco	10	1	0	1	1	0	2	1
feminino	2	não	15	branco	6	0	0	1	0	0	0	1
masculino	7.2	não	12	branco	8	1	1	1	1	0	2	2
masculino	0.2	não	15	preto	4	1	0	1	1	0	2	1
masculino	8	não	8	branco	11	0	0	1	1	0	1	1
feminino	16.3	não	18	branco	13	1	1	1	1	0	2	2
feminino	2.5	não	6	indígena	8	1	0	1	1	0	2	1
masculino	5.5	não	4	branco	11	1	0	1	1	0	2	1
feminino	5.8	não	19	branco	7	0	0	0	1	0	1	0
masculino	2	não	15	pardo	3	0	0	1	1	0	1	1
feminino	1	não	16	branco	8	1	0	1	1	0	2	1
feminino	2	não	12	pardo	7	0	0	1	1	0	1	1
masculino	1	não	6	branco	6	0	0	1	1	0	1	1
masculino	12.1	não	3	branco	16	1	0	1	1	0	2	1
feminino	2	não	7	branco	3	0	0	0	1	0	1	0
feminino	4.1	não	11	branco	6	1	0	1	1	0	2	1
feminino	2	não	15	branco	9	1	0	1	1	0	2	1
feminino	4	não	11	branco	11	1	0	1	1	0	2	1
feminino	7.9	não	9	branco	15	1	0	1	1	0	2	1
feminino	4.4	não	4	branco	11	1	0	1	1	0	2	1
feminino		não	8	branco	9	1	0	1	1	0	2	1
masculino		não	26	branco	11	1	1	1	1	0	2	2
feminino	11.8	não	8	branco	11	1	0	1	1	0	2	1
masculino	1	não	6	branco	13	0	0	1	1	0	1	1
masculino	2.7	não	12	branco	2	1	1	1	0	0	1	2
feminino	3	não	4	pardo	5	1	0	1	1	0	2	1
masculino	2.5	não	21	pardo	8	1	0	1	0	0	1	1
feminino	8	não	4	branco	11	1	0	0	1	0	2	0
feminino	1.6	não	12	preto	1	1	0	1	1	0	2	1
masculino	4	não	4	branco	7	0	0	1	1	0	1	1
masculino	3	não	16	branco	5	1	0	1	1	0	2	1
masculino	3.5	não	4	preto	8	1	1	1	1	0	2	2
feminino	3.6	não	3	branco	4	1	0	1	1	0	2	1
masculino	3.5	não	17	branco	3	1	0	1	1	0	2	1
masculino	1	não	11	pardo	4	1	1	1	1	0	2	2
masculino	1.5	sim	7	branco	4	1	0	1	1	0	2	1
feminino	4	não	18	branco	4	1	0	0	1	0	2	0
masculino	4	não	6	pardo	8	1	1	1	1	0	2	2
feminino	5.6	não	22	branco	7	1	0	1	1	0	2	1
feminino	4.3	não	19	amarelo	9	0	0	0	1	0	1	0
masculino	3.5	não	6	branco	5	1	0	1	1	0	2	1
feminino	1.5	não	3	branco	5	1	0	0	1	0	2	0
feminino	20	não	2	branco	15	1	0	1	1	0	2	1
feminino	1	não	14	branco	5	0	0	1	1	0	1	1
masculino	30	não	8	branco	14	1	0	1	1	0	2	1
masculino	10	não	8	branco	11	1	1	1	1	0	2	2
feminino	1.7	não	9	branco	7	0	0	0	1	0	1	0
masculino	2.4	não	1	branco	8	1	0	1	1	0	2	1
feminino	3	não	5	branco	8	1	0	1	1	0	2	1
feminino	1	não	23	branco	6	1	0	1	1	0	2	1
masculino	17.3	não	4	branco	15	0	0	1	1	0	1	1
masculino	4.5	não	6	branco	8	1	0	1	1	0	2	1
feminino	3.5	não	13	preto	4	1	0	1	1	0	2	1
feminino	1.5	não	14	pardo	5	1	0	1	1	0	2	1
feminino	1	não	9	branco	8	1	0	0	1	0	2	0
feminino	2	não	8	branco	7	1	0	0	1	0	2	0
feminino	1.9	não	11	branco	4	1	1	1	1	0	2	2
feminino	4	não	6	branco	9	0	0	0	1	0	1	0
masculino	2	não	16	branco	8	0	0	1	1	0	1	1
feminino	18	não	25	pardo	14	0	0	0	1	0	1	0
feminino	6	não	14	branco	6	0	0	0	1	0	1	0
masculino	6	não	21	branco	17	1	0	1	1	0	2	1
feminino		não	19	branco	6	1	0	0	1	0	2	0
feminino	2	não	11	pardo	3	1	0	0	1	0	2	0
feminino	3.5	não	14	branco	13	1	0	1	1	0	2	1
masculino	2	não	9	branco	8	1	0	0	1	0	2	0
feminino	3	não	11	branco	10	1	0	1	1	0	2	1
feminino	4	não	13	branco	3	0	0	0	1	0	1	0
feminino	52	não	2	branco	17	1	0	1	1	0	2	1
masculino	4.8	não	13	branco	8	1	0	1	1	0	2	1
feminino	5.4	não	14	amarelo	9	1	0	0	1	0	2	0
masculino	3.5	não	9	pardo	6	1	1	1	1	0	2	2
feminino	2	não	5	preto	9	1	0	1	1	0	2	1
masculino	2	não	14	branco	8	0	1	1	1	0	1	2
masculino	1	não	23	branco	8	0	0	1	1	0	1	1
feminino		não	5	branco	4	1	0	1	1	0	2	1
masculino	1	não	17	preto	7	1	0	1	1	0	2	1
masculino	4.4	não	6	branco	3	0	0	1	1	0	1	1
feminino	1.7	não	20	pardo	7	0	0	1	1	0	1	1
feminino	20	não	22	branco	9	1	0	1	1	0	2	1
feminino	3	não	1	branco	7	1	0	0	1	0	2	0
feminino	3	não	5	preto	6	1	0	0	1	0	2	0
masculino	1	não	16	branco	3	1	1	1	0	0	1	2
feminino	1	não	8	branco	8	0	0	0	1	0	1	0
feminino	8.1	não	13	branco	15	1	0	1	1	0	2	1
feminino	2.3	não	8	pardo	10	1	0	0	1	0	2	0
feminino	4.5	não	14	branco	9	1	0	1	1	0	2	1
feminino	1.4	não	14	branco	8	1	0	1	1	0	2	1
masculino	3.6	não	17	preto	7	1	1	0	1	0	2	1
masculino	4.5	sim	18	pardo	8	1	0	1	1	0	2	1
feminino	46.8	não	5	branco	16	1	0	1	1	0	2	1
masculino	4	não	11	branco	11	1	1	1	1	0	2	2
feminino	0.7	não	11	amarelo	1	0	0	0	1	0	1	0
masculino	4	não	14	branco	5	1	0	0	1	0	2	0
feminino	3.5	sim	9	branco	4	1	0	1	1	0	2	1
feminino	9	não	21	branco	9	1	0	0	1	0	2	0
masculino	1.5	não	0	branco	5	0	0	1	1	0	1	1
feminino	1	não	3	branco	4	1	0	1	1	0	2	1
masculino	6	não	16	branco	12	1	1	1	1	0	2	2
masculino	2	não	12	preto	5	0	0	1	1	0	1	1
masculino	1	não	3	indígena	9	1	0	1	1	0	2	1
feminino	2.5	não	12	branco	9	1	0	1	1	0	2	1
masculino	10	não	2	branco	15	1	0	1	1	0	2	1
masculino	1	não	15	pardo	5	1	0	1	1	0	2	1
masculino	4	não	15	preto	8	1	1	0	1	0	2	1
feminino	4	não	8	branco	11	1	0	1	1	0	2	1
masculino	19	não	6	branco	8	1	0	1	1	0	2	1
masculino	2.8	não	24	preto	7	0	1	1	1	0	1	2
feminino		não	15	branco	15	0	0	1	1	0	1	1
feminino	1	não	4	branco	7	1	0	1	1	0	2	1
masculino	9.3	não	9	branco	5	1	0	0	1	0	2	0
feminino	1	não	9	branco	3	1	0	0	1	0	2	0
feminino	2.5	não	11	branco	12	1	0	1	1	0	2	1
feminino	10	não	17	branco	16	1	0	1	1	0	2	1
feminino	2	não	15	branco	3	1	0	1	1	0	2	1
feminino	2.4	não	9	branco	5	1	0	0	0	0	1	0
masculino	1	não	3	preto	5	1	1	1	1	0	2	2
feminino	3.5	não	17	pardo	6	0	0	0	0	0	0	0
masculino		não	18	branco	7	1	0	1	0	0	1	1
masculino	4	não	21	indígena	6	1	1	1	1	0	2	2
masculino	5	não	4	branco	15	1	1	1	1	0	2	2
feminino	2.6	não	5	pardo	10	1	0	1	1	0	2	1
feminino	3.1	não	3	branco	9	1	0	1	1	0	2	1
masculino	7.9	não	15	branco	9	0	0	1	1	0	1	1
masculino	20	não	8	pardo	11	1	0	1	1	0	2	1
masculino	1.5	não	5	branco	5	1	0	1	1	0	2	1
feminino	1.5	não	20	pardo	6	1	0	1	1	0	2	1
feminino	5	não	10	branco	8	1	0	1	1	0	2	1
masculino	36.4	não	4	branco	16	1	0	0	1	0	2	0
feminino	6	não	28	branco	8	1	0	0	0	0	1	0
feminino		não	8	branco	10	1	0	1	1	0	2	1
feminino	4.5	não	4	branco	7	1	0	1	1	0	2	1
masculino	2	não	3	branco	6	1	1	1	1	0	2	2
feminino	1	não	13	pardo	3	1	0	1	1	0	2	1
feminino	2.6	não	14	branco	5	1	0	1	1	0	2	1
feminino	4.5	não	17	branco	8	1	0	1	1	0	2	1
masculino	2.5	não	7	branco	16	1	0	1	1	0	2	1
feminino	1	não	16	branco	6	1	0	0	1	0	2	0
feminino	10	não	12	branco	11	1	0	0	1	0	2	0
masculino	3	sim	17	branco	5	1	0	0	1	0	2	0
feminino	4.9	não	19	branco	6	1	0	1	1	0	2	1
feminino	3.8	não	12	branco	5	1	0	1	1	0	2	1
masculino	6.5	não	4	branco	7	1	0	1	1	0	2	1
masculino	1	não	19	preto	5	0	0	1	0	0	0	1
masculino	9.1	não	7	branco	2	1	1	1	1	0	2	2
feminino	2	não	11	branco	4	1	0	1	1	0	2	1
masculino	1	sim	7	preto	4	1	0	1	1	0	2	1
feminino	3	não	9	branco	4	1	0	1	1	0	2	1
feminino	1.5	não	8	branco	11	1	0	1	1	0	2	1
feminino	2	não	11	preto	11	0	0	1	1	0	1	1
feminino	2.5	não	13	preto	6	1	0	1	1	0	2	1
masculino	2.2	não	16	branco	11	1	0	1	0	0	1	1
masculino	4.1	não	19	preto	4	0	0	1	1	0	1	1
masculino	4	sim	23	preto	8	1	1	1	1	0	2	2
masculino	2	não	11	branco	15	1	0	0	1	0	2	0
masculino	1.2	não	17	branco	5	1	1	1	1	0	2	2
feminino	1.7	não	5	preto	8	1	0	1	1	0	2	1
feminino	2	não	6	branco	6	1	0	1	1	0	2	1
masculino	3	não	7	pardo	5	1	0	1	1	0	2	1
feminino	3.8	não	4	branco	6	0	0	0	1	0	1	0
feminino	16	não	4	branco	15	1	0	1	1	0	2	1
feminino	4	não	10	branco	6	1	0	1	0	0	1	1
masculino	24	não	7	branco	15	1	0	1	1	0	2	1
feminino	1	não	7	branco	2	0	0	0	1	0	1	0
feminino	1	não	18	branco	9	1	0	1	1	0	2	1
feminino	1	não	19	branco	4	1	0	1	1	0	2	1
masculino	43.1	não	17	branco	15	1	0	1	1	0	2	1
feminino	7.2	não	3	branco	8	1	0	1	1	0	2	1
masculino	6.3	não	3	branco	11	1	0	1	1	0	2	1
masculino	3.2	não	18	branco	4	1	1	1	1	0	2	2
feminino	10	não	5	branco	8	1	0	1	1	0	2	1
feminino	1.5	não	11	branco	11	1	0	1	1	0	2	1
masculino	1.3	não	5	branco	2	1	0	0	1	0	2	0
feminino	3.2	não	3	branco	6	0	0	1	1	0	1	1
masculino	4	não	6	branco	8	1	0	1	1	0	2	1
feminino	7	não	5	branco	11	1	0	1	1	0	2	1
feminino	1.5	não	12	branco	8	1	0	0	1	0	2	0
masculino	4	não	4	branco	4	1	1	1	1	0	2	2
masculino	3.8	não	14	branco	2	0	1	1	1	0	1	2
feminino	20	não	3	branco	17	1	0	0	1	0	2	0
masculino	1	não	15	branco	3	0	0	1	1	0	1	1
masculino	2	não	14	branco	9	1	1	1	1	0	2	2
feminino	20	não	5	branco	16	1	0	1	1	0	2	1
masculino	2.4	não	15	branco	4	0	0	1	1	0	1	1
feminino	2	sim	7	branco	8	1	0	1	1	0	2	1
feminino	10.3	não	13	branco	11	1	0	1	1	0	2	1
feminino	17.5	não	13	branco	5	1	0	1	1	0	2	1
feminino	5.8	não	9	branco	4	1	0	1	1	0	2	1
masculino	3.5	não	10	branco	8	1	0	1	1	0	2	1
feminino	1	não	14	branco	4	0	0	0	1	0	1	0
feminino	1.7	não	10	branco	5	1	0	0	1	0	2	0
feminino	7.9	não	11	branco	4	1	0	1	1	0	2	1
masculino	13	não	26	pardo	14	0	1	0	0	0	0	1
masculino	2.4	não	10	pardo	8	1	1	1	1	0	2	2
feminino	12	não	3	branco	10	0	1	1	1	0	1	2
masculino	8.2	não	5	branco	11	1	0	1	1	0	2	1
masculino	2.5	não	10	branco	5	1	1	1	1	0	2	2
feminino	5.1	não	10	pardo	5	1	0	0	1	0	2	0
feminino	3.5	não	3	branco	12	1	0	1	1	0	2	1
feminino	4	não	14	pardo	6	1	0	1	0	0	1	1
feminino	2.4	não	13	branco	0	1	0	1	1	0	2	1
feminino	1	não	5	branco	3	1	0	0	1	0	2	0
feminino	6	não	10	branco	11	1	0	1	1	0	2	1
feminino	11	não	11	branco	15	1	0	0	1	0	2	0
masculino	5	não	12	branco	6	1	0	1	1	0	2	1
masculino	4	não	6	branco	13	1	0	1	1	0	2	1
feminino	3	não		branco	5	1	0	0	1	0	2	0
feminino	1	sim	9	pardo	11	1	0	0	1	0	2	0
feminino	4.4	não	2	pardo	11	1	0	1	1	0	2	1
masculino	6	não	3	branco	12	1	1	1	1	0	2	2
masculino	5.6	não	12	branco	15	1	1	1	1	0	2	2
masculino	4	não	5	pardo	4	1	0	1	1	0	2	1
feminino	3	não	14	branco	8	1	0	0	1	0	2	0
masculino	3	não	17	branco	5	0	1	1	1	0	1	2
feminino	2	não	8	branco	4	1	0	1	1	0	2	1
feminino	14	não	5	branco	15	1	0	1	1	0	2	1
masculino	2	não	19	branco	8	1	0	1	1	0	2	1
feminino	1.5	não	7	pardo	8	1	0	1	1	0	2	1
feminino	10.7	não	14	branco	15	0	0	1	1	0	1	1
feminino	3	não	3	branco	11	1	0	0	1	0	2	0
feminino	6.4	não	9	pardo	11	1	1	0	1	0	2	1
masculino	3	não	13	indígena	11	1	0	0	1	0	2	0
feminino	7	não	7	branco	11	1	0	1	1	0	2	1
feminino	1.8	não	10	branco	3	0	0	1	1	0	1	1
masculino	3	não	1	branco	11	1	0	0	1	0	2	0
feminino	16	não	5	branco	11	1	0	1	1	0	2	1
feminino	4.8	não	10	pardo	9	1	0	1	1	0	2	1
feminino	1.5	não	0	pardo	2	0	0	1	1	0	1	1
feminino	4	não	11	branco	11	1	0	1	1	0	2	1
feminino	2	não	9	branco	6	1	0	0	1	0	2	0
feminino	4.4	não	11	branco	8	1	0	1	1	0	2	1
masculino	2	não	5	pardo	5	1	0	1	1	0	2	1
feminino	1.5	não	20	branco	7	1	0	1	1	0	2	1
masculino	1	não	11	branco	8	0	0	0	1	0	1	0
feminino	5.4	não	3	preto	11	1	0	1	1	0	2	1
feminino	3.2	não	19	branco	2	0	0	1	1	0	1	1
masculino	2.6	não	20	branco	9	1	1	1	1	0	2	2
feminino	1	não	20	branco	5	1	0	0	1	0	2	0
feminino	4.5	não	15	branco	8	1	0	1	1	0	2	1
masculino	9.2	não	8	branco	11	1	0	1	1	0	2	1
masculino	1	não	6	branco	10	0	0	0	1	0	1	0
feminino	1	não	4	branco	4	0	0	1	1	0	1	1
masculino	3	não	14	pardo	5	0	0	1	1	0	1	1
masculino	6	não	6	branco	11	0	0	1	1	0	1	1
feminino	8	não	4	branco	11	1	0	1	1	0	2	1
masculino	1	sim	25	preto	4	0	1	1	1	0	1	2
masculino	21.2	não	17	preto	16	0	0	1	1	0	1	1
feminino	13	não	3	branco	11	1	0	1	1	0	2	1
feminino	11.7	não	11	branco	11	1	0	1	1	0	2	1
feminino	1.5	não	15	branco	5	1	0	1	1	0	2	1
feminino	4.5	não	4	branco	4	1	0	1	1	0	2	1
feminino	1	não	12	preto	3	0	0	1	1	0	1	1
masculino	1	não	4	branco	1	1	1	1	1	0	2	2
masculino	12	não	4	branco	11	1	0	1	1	0	2	1
feminino	9.7	não	14	branco	5	1	0	1	1	0	2	1
masculino	8	não	12	branco	11	1	1	0	1	0	2	1
masculino	1.5	não	18	branco	4	0	1	0	1	0	1	1
masculino	2	não	26	branco	7	1	0	0	1	0	2	0
feminino	1	não	20	preto	6	0	0	1	1	0	1	1
feminino	20.5	não	11	branco	15	1	0	1	1	0	2	1
feminino	5.5	não	15	branco	10	1	0	1	1	0	2	1
masculino	5	não	4	branco	8	0	0	1	1	0	1	1
masculino	1	não	10	branco	5	1	0	0	0	0	1	0
masculino	1.1	não	13	pardo	2	1	1	1	1	0	2	2
feminino	4	não	8	branco	8	1	0	1	1	0	2	1
masculino	3	não	7	branco	7	1	0	1	1	0	2	1
masculino	1	não	14	branco	4	1	0	1	1	0	2	1
feminino	4	não	15	branco	4	1	1	1	1	0	2	2
feminino	5.1	não	4	pardo	5	1	0	1	1	0	2	1
masculino	17.6	não	16	branco	11	1	0	1	1	0	2	1
masculino	4	não	1	branco	11	1	0	1	1	0	2	1
feminino	4.8	não	16	branco	5	0	0	1	1	0	1	1
feminino	4	não	18	branco	0	1	0	0	1	0	2	0
feminino	3	não	29	branco	8	1	0	1	1	0	2	1
masculino	6	não	3	branco	11	0	0	1	1	0	1	1
feminino	0	não	8	pardo	6	1	0	1	1	0	2	1
feminino	9	não	15	pardo	10	1	0	1	1	0	2	1
masculino	20	não	13	branco	8	1	1	1	1	0	2	2
feminino	7	não	4	branco	8	1	0	1	1	0	2	1
masculino	2	não	9	preto	8	1	0	1	1	0	2	1
masculino	5	não	23	preto	5	1	0	1	1	0	2	1
feminino	3.2	não	10	branco	5	1	0	0	1	0	2	0
feminino	15	não	7	branco	15	1	0	0	1	0	2	0
masculino	8	não	12	branco	11	0	0	1	1	0	1	1
masculino	18	não	13	branco	12	1	1	0	1	0	2	1
masculino	2.5	não	16	branco	6	0	0	1	1	0	1	1
masculino	7	não	10	pardo	7	1	1	1	1	0	2	2
feminino	4	sim	20	branco	4	1	0	1	1	0	2	1
masculino	23.4	não	16	branco	13	1	0	0	1	0	2	0
feminino	7.5	não	9	branco	11	1	0	0	1	0	2	0
masculino	5	não	5	preto	11	0	0	1	1	0	1	1
feminino	2	não	5	pardo	5	1	0	1	1	0	2	1
feminino	4	não	2	branco	11	1	1	1	1	0	2	2
feminino	8.6	não	13	pardo	9	0	0	0	1	0	1	0
masculino	6.5	não	8	branco	13	0	0	0	1	0	1	0
masculino	2.2	não	9	pardo	8	1	0	1	1	0	2	1
feminino	16	não	24	branco	13	0	0	0	1	0	1	0
masculino	7.9	não	23	branco	8	1	0	1	1	0	2	1
feminino	4.5	não	14	branco	8	1	0	1	1	0	2	1
feminino	10	não	4	branco	13	0	0	1	1	0	1	1
masculino	2	não	8	branco	10	1	0	0	1	0	2	0
feminino	2	não	7	pardo	8	1	0	0	1	0	2	0
feminino	1	não	21	branco	7	1	0	1	1	0	2	1
feminino	1.5	não	15	branco	3	1	0	1	1	0	2	1
feminino	5.8	não		branco	8	0	0	1	1	0	1	1
feminino	4.5	não	11	branco	5	0	0	1	1	0	1	1
masculino	3.5	não	13	branco	9	1	0	0	1	0	2	0
masculino	4	não	12	branco	10	0	0	0	1	0	1	0
feminino	2.5	não	8	pardo	11	1	0	1	1	0	2	1
masculino	2	não	15	preto	11	0	0	0	1	0	1	0
feminino	13	não	1	branco	15	1	0	0	1	0	2	0
feminino	6	não	10	branco	3	1	0	0	1	0	2	0
masculino	17	não	10	indígena	7	1	0	0	1	0	2	0
masculino	2.5	não	10	branco	8	0	0	1	1	0	1	1
masculino	2	não	20	branco	5	1	0	1	1	0	2	1
feminino	3	sim	7	branco	8	0	0	1	1	0	1	1
feminino	1.1	não	15	branco	8	1	0	0	1	0	2	0
masculino	5.9	não	15	branco	13	1	0	1	1	0	2	1
feminino	1	não	6	preto	3	0	0	1	1	0	1	1
feminino	2	não	11	pardo	4	1	0	1	1	0	2	1
masculino	7	não	0	branco	11	1	0	1	1	0	2	1
masculino	2.5	não	17	pardo	5	0	0	1	1	0	1	1
masculino	4	não	19	amarelo	10	1	0	1	1	0	2	1
feminino	1	não	1	branco	4	1	0	1	1	0	2	1
masculino	20	não	5	branco	12	1	0	0	1	0	2	0
feminino	6	não	17	pardo	4	0	0	1	1	0	1	1
feminino	1	não	10	preto	0	1	0	0	1	0	2	0
masculino	3	não	7	branco	7	1	1	1	1	0	2	2
masculino	2	não	5	branco	2	1	0	1	1	0	2	1
feminino	0.8	não	20	branco	2	1	1	1	1	0	2	2
feminino	2	não	11	branco	11	0	0	1	1	0	1	1
feminino	5.8	não	2	branco	10	1	0	1	1	0	2	1
feminino	1	não	13	branco	5	0	0	0	1	0	1	0
feminino	1.8	não	4	branco	4	0	0	0	1	0	1	0
feminino	1	não	13	amarelo	4	1	0	1	1	0	2	1
feminino	4	não	8	branco	11	1	0	1	1	0	2	1
masculino	5	não	11	branco	8	0	0	0	1	0	1	0
feminino	2.5	não	8	branco	5	1	0	1	1	0	2	1
feminino	8	não	9	branco	5	1	0	1	1	0	2	1
feminino	6	não	10	branco	8	0	0	1	0	0	0	1
feminino	2	não	9	branco	4	1	0	1	1	0	2	1
masculino	1	não	10	branco	4	1	0	1	1	0	2	1
masculino	2	não	21	branco	4	1	0	1	1	0	2	1
masculino	1.5	não	10	branco	8	0	0	1	1	0	1	1
masculino	10	não	6	pardo	15	0	0	1	1	0	1	1
feminino	10	não	14	branco	8	1	0	0	1	0	2	0
feminino	2	não	8	branco	7	1	0	1	1	0	2	1
masculino	10.4	não	14	branco	8	0	0	1	1	0	1	1
feminino	1	não	13	amarelo	7	1	0	0	1	0	2	0
feminino	6.9	não	10	branco	7	1	0	1	1	0	2	1
feminino	2.5	não	11	branco	9	1	1	1	1	0	2	2
masculino	2	não	18	pardo	8	0	1	1	1	0	1	2
feminino	1	não	18	preto	0	1	0	1	1	0	2	1
masculino	9.2	não	10	branco	16	1	0	0	1	0	2	0
masculino	2	não	21	preto	8	1	0	0	1	0	2	0
masculino	4.8	não	8	pardo	11	1	0	1	1	0	2	1
feminino	20	não	16	branco	12	1	0	0	1	0	2	0
feminino	2.5	não	13	branco	3	1	0	1	1	0	2	1
masculino	2	não	6	pardo	5	0	0	0	0	0	0	0
feminino	12.5	não	3	branco	15	1	0	1	1	0	2	1
feminino	13.3	não	7	branco	15	1	0	1	1	0	2	1
feminino	8.2	não	4	branco	10	1	0	1	1	0	2	1
feminino	2.5	não	9	branco	11	1	0	0	1	0	2	0
masculino	3	não	5	branco	8	1	0	1	1	0	2	1
feminino	5	não	4	amarelo	8	1	0	1	1	0	2	1
feminino	1.5	não	24	branco	6	1	0	0	1	0	2	0
feminino	2	não	11	branco	4	1	1	1	1	0	2	2
feminino	2.5	não	16	pardo	8	1	0	1	1	0	2	1
feminino	88.2	não	7	branco	17	1	0	1	1	0	2	1
feminino	4	não	2	branco	5	1	0	1	1	0	2	1
feminino	3	não	9	branco	11	1	0	0	1	0	2	0
feminino	20.8	não	5	branco	11	1	0	1	1	0	2	1
feminino	11.6	não	4	pardo	12	1	0	1	1	0	2	1
masculino	17.5	não	9	branco	10	0	0	0	1	0	1	0
feminino	1	não	8	indígena	8	1	0	1	1	0	2	1
feminino	2.6	não	6	pardo	4	0	0	1	1	0	1	1
masculino	63.5	não	17	branco	15	1	0	1	1	0	2	1
masculino	10	não	1	branco	12	1	1	1	1	0	2	2
masculino	4.1	não		branco	7	1	0	0	1	0	2	0
feminino	5	não	18	branco	4	1	0	1	1	0	2	1
feminino	8.7	não	9	branco	11	1	0	1	1	0	2	1
feminino	1	não	17	preto	5	0	0	1	1	0	1	1
feminino	3	não	11	branco	7	1	0	0	1	0	2	0
masculino	2	não	2	branco	13	0	0	1	0	0	0	1
feminino	12.9	não	2	branco	8	1	0	0	1	0	2	0
feminino	3	não	10	pardo	10	1	0	0	1	0	2	0
feminino	4.2	não	12	pardo	6	0	0	1	1	0	1	1
feminino	5	não	4	branco	11	1	0	0	1	0	2	0
masculino	3	não	17	branco	5	1	0	1	0	0	1	1
masculino	1	não	2	branco	3	1	0	1	1	0	2	1
feminino	5.3	não	4	branco	8	1	0	1	1	0	2	1
masculino	2.5	não	13	preto	7	1	1	1	1	0	2	2
feminino	3	não	15	branco	5	1	0	1	1	0	2	1
masculino	1.5	não	10	pardo	10	1	1	1	1	0	2	2
feminino	10	não	9	branco	16	1	0	1	0	0	1	1
masculino	2	não	6	preto	5	0	0	1	1	0	1	1
feminino	4.1	não	16	pardo	4	1	0	1	1	0	2	1
masculino	2	não	17	branco	7	1	0	0	1	0	2	0
masculino	6	não	8	pardo	10	1	1	1	1	0	2	2
feminino	7.6	não	8	branco	6	0	0	0	1	0	1	0
feminino		sim	13	branco	11	1	0	1	1	0	2	1
masculino	25	não	4	branco	3	1	0	1	1	0	2	1
feminino	1	não	20	preto	11	1	0	1	1	0	2	1
feminino	5.6	não	8	branco	11	1	0	1	1	0	2	1
feminino	10	não	1	branco	12	1	0	0	1	0	2	0
masculino	4.5	não	10	branco	11	1	0	1	1	0	2	1
masculino	5.8	não	18	branco	5	1	0	0	1	0	2	0
feminino	7	não	0	branco	10	1	0	1	1	0	2	1
feminino	5	não	6	branco	10	1	0	0	1	0	2	0
feminino		sim	10	branco	10	1	0	1	1	0	2	1
feminino	2.5	não	10	branco	5	1	0	0	1	0	2	0
feminino	5.1	não	18	branco	15	1	0	1	0	0	1	1
feminino	2.5	não	9	pardo	11	1	0	1	1	0	2	1
feminino	1	não	5	pardo	3	0	0	0	1	0	1	0
feminino	3.8	não	19	branco	5	0	0	0	1	0	1	0
feminino	6.8	não	14	branco	5	1	0	1	1	0	2	1
feminino	2.5	não	8	branco	11	1	0	0	1	0	2	0
masculino	1	não	17	preto	1	0	1	1	0	0	0	2
feminino	3	não	12	branco	7	1	0	1	1	0	2	1
feminino	2.9	não	4	branco	9	1	0	1	1	0	2	1
feminino	3	não	10	branco	7	0	0	1	1	0	1	1
feminino	9.3	não	20	branco	5	1	0	1	1	0	2	1
feminino	1.5	não	3	branco	3	0	0	1	1	0	1	1
masculino	10	não	10	branco	11	0	1	0	0	0	0	1
masculino	2	não	5	preto	9	1	0	0	0	0	1	0
feminino	3.5	não	5	pardo	9	1	0	1	1	0	2	1
feminino	2.5	não	10	branco	5	1	1	1	1	0	2	2
masculino	1.5	não	5	branco	4	1	0	0	1	0	2	0
feminino	2	não	6	branco	7	1	0	1	1	0	2	1
feminino	1	não	15	pardo	8	1	0	0	1	0	2	0
feminino	1	não	12	branco	5	0	0	1	1	0	1	1
masculino	11.5	não		preto	5	0	0	1	1	0	1	1
feminino	10	não	10	branco	14	1	0	1	1	0	2	1
feminino	3	não	7	branco	15	1	0	1	1	0	2	1
masculino	10.4	não	9	branco	15	0	1	1	1	0	1	2
feminino	4	não	13	branco	11	1	0	1	1	0	2	1
masculino	2.5	não	11	branco	11	0	0	0	1	0	1	0
feminino	6.7	não	20	branco	6	1	0	1	1	0	2	1
masculino	6.3	não	14	preto	11	0	0	1	1	0	1	1
feminino	2	não	1	pardo	8	1	0	1	1	0	2	1
feminino	1	não	4	preto	1	1	0	1	1	0	2	1
masculino	10.8	não	9	branco	15	0	0	1	1	0	1	1
feminino	4.5	não	19	preto	6	0	0	0	1	0	1	0
feminino	1	não	11	branco	9	1	0	1	1	0	2	1
feminino	6	não	4	branco	11	1	0	1	1	0	2	1
feminino	2.5	não	5	branco	7	1	0	1	1	0	2	1
feminino	1	não	29	pardo	6	1	0	0	1	0	2	0
masculino	25.2	não	9	branco	11	0	1	1	1	0	1	2
masculino	2	não	9	branco	4	0	0	1	1	0	1	1
feminino	6	não	14	branco	10	1	0	1	1	0	2	1
masculino	2.3	não		branco	2	0	0	1	1	0	1	1
masculino	4.5	não	11	branco	8	1	0	1	1	0	2	1
feminino	3.5	não	27	preto	1	1	0	0	1	0	2	0
feminino	7	não	16	preto	4	1	0	1	1	0	2	1
feminino	11.2	não	10	branco	11	1	0	0	1	0	2	0
masculino	2.5	não	9	branco	6	1	1	0	1	0	2	1
masculino	21	não	11	branco	15	1	0	1	1	0	2	1
masculino	2.5	não	16	pardo	8	1	1	1	1	0	2	2
feminino	2	não	9	branco	8	1	0	1	1	0	2	1
feminino	2	não	17	branco	4	1	0	1	1	0	2	1
feminino	1.7	não	17	pardo	0	1	0	1	1	0	2	1
feminino	5.5	não	3	branco	8	1	0	0	1	0	2	0
feminino	1.5	não	9	preto	2	0	0	0	1	0	1	0
feminino	4	não	8	pardo	8	1	0	1	1	0	2	1
feminino	1.6	não	17	preto	7	1	0	1	1	0	2	1
feminino	1	não	17	branco	5	1	0	1	1	0	2	1
feminino	3	não	13	branco	8	1	0	1	1	0	2	1
masculino	2	não	9	branco	6	1	0	1	1	0	2	1
feminino		não	30	pardo	1	1	0	1	1	0	2	1
feminino	10	não	5	branco	8	1	0	1	1	0	2	1
masculino	4.3	não	10	branco		1	0	0	1	0	2	0
masculino	2	não	14	preto	6	1	0	1	1	0	2	1
feminino	2	não	11	branco	6	1	0	1	1	0	2	1
feminino	5.6	não	17	branco	11	1	0	1	1	0	2	1
masculino	2	não	3	branco	8	1	0	0	1	0	2	0
feminino	6	não	15	branco	5	1	0	1	1	0	2	1
masculino	16.2	não	8	branco	8	1	0	1	1	0	2	1
feminino	1	não	18	branco	3	1	0	1	1	0	2	1
feminino	1.5	não	7	branco	3	1	0	1	1	0	2	1
feminino	1	não	26	pardo	4	0	0	0	0	0	0	0
masculino	3.5	não	9	indígena	7	1	0	1	1	0	2	1
feminino	2.6	não	12	branco	7	1	0	1	1	0	2	1
feminino	2	não	5	branco	8	1	0	1	1	0	2	1
feminino	4	não	17	branco	5	1	0	1	1	0	2	1
masculino	6	não	4	pardo	5	1	0	0	1	0	2	0
masculino	1	não	20	branco	8	1	0	0	1	0	2	0
feminino	2	não	10	branco	4	1	0	1	1	0	2	1
masculino	15	não	7	branco	11	1	1	1	1	0	2	2
feminino	3.4	não	8	branco	9	1	0	1	1	0	2	1
feminino	5.3	não	9	branco	9	1	0	1	1	0	2	1
masculino	12	não	17	branco	4	1	0	1	1	0	2	1
masculino	1.5	não	10	branco	11	1	0	1	1	0	2	1
masculino	1.7	não	0	preto	7	1	0	1	1	0	2	1
masculino	3.1	não	19	pardo	4	0	0	1	1	0	1	1
feminino	2	não	12	preto	6	0	0	1	1	0	1	1
feminino	17	não	7	branco	15	1	0	1	1	0	2	1
feminino	3.5	não	11	branco	3	1	0	1	1	0	2	1
feminino	1.6	não	15	branco	5	0	0	1	1	0	1	1
feminino	2	não	13	pardo	7	1	0	1	1	0	2	1
masculino	2.7	não	7	branco	5	1	0	0	1	0	2	0
masculino	1	sim	9	branco	7	1	1	0	1	0	2	1
feminino	3	não	26	branco	0	0	0	0	1	0	1	0
feminino	1	não	3	branco	3	1	0	0	1	0	2	0
feminino	1.7	não	17	branco	1	1	0	0	1	0	2	0
masculino	5.5	não	5	branco	4	0	0	1	1	0	1	1
feminino	3	não	11	pardo	4	1	0	1	1	0	2	1
feminino	2.5	não	22	branco	3	1	0	1	1	0	2	1
feminino	4	não	12	preto	6	1	0	1	1	0	2	1
feminino	4	não	15	branco	9	1	0	0	1	0	2	0
feminino	3	não	8	branco	6	1	1	1	1	0	2	2
feminino	5.3	não	5	pardo	3	1	0	0	1	0	2	0
masculino	2	não	14	pardo	2	0	1	1	1	0	1	2
masculino	2	não	7	branco	6	0	0	1	1	0	1	1
masculino	60.5	não	1	branco	11	1	0	1	1	0	2	1
masculino	2.8	não	17	branco	15	1	0	1	1	0	2	1
feminino	13	não	8	branco	9	0	0	1	1	0	1	1
feminino	2	não	4	branco	3	1	0	0	1	0	2	0
feminino	6.6	não	3	branco	8	1	0	0	1	0	2	0
masculino	2	não	13	pardo	4	0	0	1	1	0	1	1
feminino	3.2	não	10	preto	11	0	0	1	1	0	1	1
masculino	2	não	3	branco	8	1	0	1	1	0	2	1
masculino	2	não	15	branco	4	1	1	0	1	0	2	1
feminino	5.1	não	21	branco	5	1	0	1	1	0	2	1
feminino	1.5	não	7	indígena	5	1	0	1	1	0	2	1
masculino	2	não	27	branco	11	0	0	1	1	0	1	1
feminino	3.6	não	10	branco	7	1	1	1	1	0	2	2
feminino	7.3	não	4	branco	10	1	0	1	1	0	2	1
masculino	6	não	17	amarelo	11	1	0	0	1	0	2	0
feminino	5.1	não	22	branco	5	1	0	1	1	0	2	1
feminino	1.5	não	10	preto	7	0	0	1	1	0	1	1
feminino	6.1	não	7	preto	0	0	0	1	1	0	1	1
masculino	6	sim	26	branco	5	1	0	1	1	0	2	1
masculino	50	não	6	branco	15	1	0	1	1	0	2	1
feminino	4.5	não	19	branco	10	1	0	1	1	0	2	1
feminino	3	não	12	branco	10	0	0	1	1	0	1	1
feminino	12.2	não	5	branco	11	0	0	1	1	0	1	1
feminino	2.5	não	11	branco	15	1	0	1	1	0	2	1
feminino	2.9	não	15	branco	4	1	0	1	1	0	2	1
masculino	3	não	7	branco	4	1	0	1	1	0	2	1
masculino	2.5	não	13	branco	2	1	1	1	1	0	2	2
masculino	2.5	não	20	branco	11	1	0	1	1	0	2	1
feminino	36.2	não	11	branco	16	1	0	1	1	0	2	1
feminino	4.5	não	11	preto	8	1	0	1	1	0	2	1
masculino	3	não	2	branco	15	1	0	1	1	0	2	1
masculino	3.9	não	15	branco	5	1	0	0	1	0	2	0
masculino	6	não	16	branco	13	0	0	1	1	0	1	1
feminino	3.9	não	5	pardo	7	0	0	0	1	0	1	0
masculino	1	não	6	branco	4	1	0	0	1	0	2	0
feminino	1.5	não	3	branco	9	1	0	1	1	0	2	1
masculino	3.4	não	18	branco	12	1	1	1	1	0	2	2
masculino	2	não	5	branco	5	1	0	1	1	0	2	1
feminino	2	não	18	branco	8	1	0	0	1	0	2	0
masculino	3.6	não	7	pardo	13	1	0	1	1	0	2	1
feminino	18.4	não	7	branco	15	1	0	1	1	0	2	1
feminino	7.8	não	9	branco	12	1	0	0	1	0	2	0
feminino	1.7	não	2	branco	0	1	0	1	1	0	2	1
masculino	10	não	16	branco	15	1	0	1	1	0	2	1
feminino	1	não	21	branco	6	1	1	1	1	0	2	2
feminino	2	não	19	preto	2	1	0	1	1	0	2	1
masculino	3	não	16	branco	4	1	0	1	1	0	2	1
masculino	1.5	não	4	branco	11	0	0	0	1	0	1	0
masculino	4	não	21	pardo	6	1	0	1	1	0	2	1
feminino		não	18	pardo	8	1	0	1	1	0	2	1
feminino	3.3	não	3	branco	8	1	0	0	1	0	2	0
masculino	6.8	não	5	branco	11	1	1	1	1	0	2	2
masculino	10	não	3	branco	10	1	0	1	1	0	2	1
masculino	2	não	4	branco	5	1	0	0	1	0	2	0
feminino	4.6	não	9	branco	6	0	0	1	1	0	1	1
feminino	2.6	não	7	branco	5	1	0	0	1	0	2	0
feminino	3	não	5	branco	8	1	1	1	1	0	2	2
masculino	7	não	19	pardo	14	1	0	1	1	0	2	1
masculino	3	sim	7	branco		1	0	1	1	0	2	1
feminino	2	não	19	branco	10	1	0	1	1	0	2	1
feminino	2	não	4	branco	5	1	0	0	1	0	2	0
feminino	17	não	6	branco	10	1	0	1	0	0	1	1
feminino	3	não	10	branco	15	1	0	0	1	0	2	0
masculino	7.5	não	14	branco	6	1	0	1	1	0	2	1
feminino	2.2	não	2	branco	4	1	0	1	1	0	2	1
feminino	1	não	18	pardo	6	1	0	1	1	1	2	1
masculino	2	não	16	branco	11	1	1	1	1	1	2	2
masculino	2	não	1	branco	6	1	1	1	1	1	2	2
feminino	15	não	25	pardo	0	1	0	1	0	1	1	1
masculino	3.5	não	11	pardo	10	1	1	1	1	1	2	2
masculino	4.4	não	13	preto	6	1	0	1	1	1	2	1
masculino	0	sim	27	branco	2	0	1	1	1	1	1	2
feminino	1	não	19	preto		1	0	1	1	1	2	1
masculino	2.5	não	6	pardo	5	1	0	1	1	1	2	1
masculino	1.7	não	13	branco	7	0	0	1	1	1	1	1
masculino	2	não	12	branco	8	0	0	1	1	1	1	1
masculino	1	sim	9	branco	4	1	0	1	1	1	2	1
feminino	3	não	15	branco	2	1	0	1	1	1	2	1
masculino	6.4	não	18	branco	11	1	0	1	1	1	2	1
feminino	1	não	2	branco	4	1	0	0	0	1	1	0
feminino	11.2	não	19	branco	9	1	0	1	1	1	2	1
feminino	1	não	13	branco	5	1	0	1	1	1	2	1
masculino	1.5	não	19	branco	1	1	0	1	1	1	2	1
feminino	2.7	não	17	indígena	8	0	0	0	1	1	1	0
feminino	1.5	não	16	preto	3	0	0	0	1	1	1	0
feminino	6.1	sim	26	branco	8	1	1	0	1	1	2	1
feminino	2.4	não	8	pardo	5	1	1	1	1	1	2	2
feminino		não	18	branco	8	1	0	0	1	1	2	0
masculino	6	não	13	indígena	8	1	1	1	1	1	2	2
masculino	1	não	8	indígena	1	0	1	1	1	1	1	2
masculino	1.1	não		branco	4	0	1	1	1	1	1	2
masculino	4.3	não	22	preto	10	0	0	1	1	1	1	1
masculino	2	não	14	amarelo	5	0	0	0	0	1	0	0
masculino	6	não	15	branco	8	1	0	0	1	1	2	0
feminino	18.6	não	7	branco	4	1	0	1	1	1	2	1
feminino	3.9	não	10	branco	5	1	0	1	1	1	2	1
feminino	6.5	não	15	branco	5	0	0	0	1	1	1	0
feminino	1	não	11	pardo	3	1	0	1	1	1	2	1
masculino	12.5	não	5	branco	15	1	0	1	1	1	2	1
masculino	2	não	16	preto	5	1	1	1	1	1	2	2
feminino	2.5	não	25	pardo	10	1	0	1	1	1	2	1
masculino	1	sim	23	branco	4	0	1	1	1	1	1	2
masculino	1	não	16	branco	7	1	0	1	1	1	2	1
feminino	3.5	não	14	pardo	10	0	0	1	1	1	1	1
masculino	2.9	não	17	pardo	7	1	0	1	1	1	2	1
masculino		não	10	branco	13	1	1	1	1	1	2	2
feminino	1	não	7	branco	4	0	0	1	1	1	1	1
masculino	2.5	não	13	pardo	8	1	0	1	1	1	2	1
feminino	3.2	não	9	pardo	5	1	0	1	1	1	2	1
masculino	3	não	21	branco	9	1	1	1	0	1	1	2
feminino	3.8	não	14	branco	5	1	0	0	1	1	2	0
masculino	2.5	não	6	branco	2	1	0	0	0	1	1	0
masculino	2	não	13	preto	2	0	0	1	0	1	0	1
feminino	1	não	8	branco	3	1	0	1	1	1	2	1
masculino	1.6	não	11	preto	5	1	1	1	1	1	2	2
masculino		sim	18	preto	10	1	1	1	1	1	2	2
masculino	1	não		branco	7	0	0	0	1	1	1	0
feminino	1	não	7	pardo	3	1	0	0	1	1	2	0
feminino	1	não	2	preto	1	1	0	1	1	1	2	1
feminino	2.5	não	27	indígena	6	0	0	1	1	1	1	1
masculino	2	não	5	branco	5	1	0	1	1	1	2	1
feminino	1	não	23	branco	5	1	0	1	0	1	1	1
feminino	6.4	não	10	branco	3	1	0	1	1	1	2	1
feminino	7.2	não	5	branco	12	1	1	1	1	1	2	2
masculino		não	27	amarelo	1	1	0	1	1	1	2	1
feminino	1.7	não	15	pardo	5	0	0	0	1	1	1	0
masculino		não	16	branco	1	1	0	1	1	1	2	1
masculino	1.1	não	11	branco	4	1	1	0	1	1	2	1
feminino	3.6	não	12	branco	5	0	0	0	1	1	1	0
feminino	1.2	não	22	branco	4	1	0	1	1	1	2	1
feminino	1	não	7	pardo	5	1	0	0	1	1	2	0
feminino	3	não	16	indígena	11	1	0	0	1	1	2	0
masculino	7.3	não	20	branco	11	0	1	1	1	1	1	2
masculino	14.3	não	4	branco	4	0	1	1	1	1	1	2
feminino	1	não	6	branco	3	1	0	1	1	1	2	1
masculino	4.5	não	24	pardo	4	0	0	1	1	1	1	1
masculino		não		branco	6	0	0	1	1	1	1	1
feminino	3.6	não	16	branco	3	1	0	1	1	1	2	1
masculino	4	não	11	pardo	6	1	1	1	1	1	2	2
feminino	2.5	não	15	branco	5	0	0	1	1	1	1	1
masculino	10	não	6	branco	3	1	0	1	1	1	2	1
feminino	1.2	não	16	pardo	4	1	0	1	1	1	2	1
feminino	3	não	17	branco	9	1	0	1	1	1	2	1
masculino	2.5	não	8	pardo	7	1	1	1	1	1	2	2
feminino	0.5	não	15	branco	7	1	0	1	1	1	2	1
feminino	5.2	não	21	branco	8	0	0	1	1	1	1	1
masculino	1.5	não	15	branco	5	0	0	1	1	1	1	1
masculino	1	não	14	branco	4	1	1	1	1	1	2	2
feminino	1.5	não	23	pardo	4	1	1	1	1	1	2	2
masculino	2	não	9	pardo	4	0	0	1	1	1	1	1
masculino	2	não	13	branco	4	1	1	1	1	1	2	2
masculino	2.5	não	23	amarelo	3	0	0	0	0	1	0	0
[truncated: 2,091 more rows]
